# Supplementary material for: The Re-Establishment of Desiccation Tolerance in Germinated Arabidopsis thaliana Seeds and Its Associated Transcriptome
Source: PLoS One. 2011 Dec 14;6(12):e29123. doi: 10.1371/journal.pone.0029123 (PMC3237594; doi:10.1371/journal.pone.0029123)
Supplement: Table S1 — Differentially up- and down-regulated genes (DT/DS gene set) after the re-establishment of desiccation tolerance (DT) in germinated Arabidopsis seeds at stage II by PEG treatment. (XLS) [file pone.0029123.s002.xls]

## Sheet: Sheet1
Locus Identifier	Gene Model Name	Gene Model Description	Gene Model Type	Primary Gene Symbol	All Gene Symbols	Fold Change (Log2)	Status after PEG 3d
AT5G44120	AT5G44120.3	Encodes a 12S seed storage protein. The Landsberg erecta genome contains another copy of 12S globulin gene, CRA2, which is located tandemly with CRA1. Protein is tyrosine-phosphorylated and its phosphorylation state is modulated in response to ABA in Arabidopsis thaliana seeds.	protein_coding	CRUCIFERINA (CRA1)	CRUCIFERINA (CRA1);CRUCIFERINA (ATCRA1); (CRU1)	4.19811	Up
AT2G41260	AT2G41260.2	Late-embryogenesis-abundant gene. Involved in the acquisition of desiccation tolerance during late phase of embryogenesis.	protein_coding	(M17)	(M17); (ATM17)	3.85058	Up
AT5G66400	AT5G66400.1	Belongs to the dehydrin protein family, which contains highly conserved stretches of 7-17 residues that are repetitively scattered in their sequences, the K-, S-, Y- and lysine rich segments. ABA- and drought-induced glycine-rice dehydrin protein. The ABA-induced expression of RAB18 was reduced following ACC application, indicating that ethylene inhibits the ABA signaling pathway. RAB18 is also e…	protein_coding	RESPONSIVE TO ABA 18 (RAB18)	RESPONSIVE TO ABA 18 (RAB18);ARABIDOPSIS THALIANA DROUGHT-INDUCED 8 (ATDI8)	3.84443	Up
AT3G22640	AT3G22640.1	PAP85; FUNCTIONS IN: nutrient reservoir activity; INVOLVED IN: biological_process unknown; LOCATED IN: plant-type cell wall; EXPRESSED IN: stem, seed; EXPRESSED DURING: seedling growth, seed development stages; CONTAINS InterPro DOMAIN/s: Cupin, RmlC-type (InterPro:IPR011051), Cupin 1 (InterPro:IPR006045), RmlC-like jelly roll fold (InterPro:IPR014710); BEST Arabidopsis thaliana protein match is:…	protein_coding	(PAP85)	(PAP85)	3.68438	Up
AT4G25140	AT4G25140.1	Encodes oleosin1, a protein found in oil bodies, involved in seed lipid accumulation. Suppression of OLEO1 (and OLEO2) resulted in an aberrant phenotype of embryo cells that contain unusually large oilbodies that are not normally observed in seeds. Changes in the size of oilbodies caused disruption of storage organelles, altering accumulation of lipids and proteins and causing delay in germinatio…	protein_coding	OLEOSIN1 (OLEO1)	OLEOSIN1 (OLEO1);OLEOSIN 1 (OLE1)	3.67514	Up
AT1G73190	AT1G73190.1	Moves to the Protein Storage Vacuole in a Golgi independent manner	protein_coding	(TIP3;1)	ALPHA-TONOPLAST INTRINSIC PROTEIN (ALPHA-TIP); (TIP3;1)	3.63793	Up
AT2G21490	AT2G21490.1	dehydrin LEA (LEA); FUNCTIONS IN: molecular_function unknown; INVOLVED IN: response to water, response to stress; LOCATED IN: cellular_component unknown; EXPRESSED IN: petal, leaf whorl, sepal, flower; EXPRESSED DURING: 4 anthesis, petal differentiation and expansion stage; CONTAINS InterPro DOMAIN/s: Dehydrin (InterPro:IPR000167); BEST Arabidopsis thaliana protein match is: Dehydrin family prote…	protein_coding	DEHYDRIN LEA (LEA)	DEHYDRIN LEA (LEA)	3.63019	Up
AT2G21820	AT2G21820.1	unknown protein; Has 45 Blast hits to 45 proteins in 13 species: Archae - 0; Bacteria - 0; Metazoa - 0; Fungi - 0; Plants - 45; Viruses - 0; Other Eukaryotes - 0 (source: NCBI BLink).	protein_coding	***		3.62025	Up
AT3G01570	AT3G01570.1	Oleosin family protein; FUNCTIONS IN: molecular_function unknown; INVOLVED IN: lipid storage; LOCATED IN: monolayer-surrounded lipid storage body, integral to membrane, membrane; CONTAINS InterPro DOMAIN/s: Oleosin (InterPro:IPR000136); BEST Arabidopsis thaliana protein match is: oleosin 2 (TAIR:AT5G40420.1); Has 516 Blast hits to 516 proteins in 52 species: Archae - 0; Bacteria - 0; Metazoa - 0;…	protein_coding	***		3.41892	Up
AT4G28520	AT4G28520.1	Encodes a 12S seed storage protein that is tyrosine-phosphorylated and its phosphorylation state is modulated in response to ABA in Arabidopsis thaliana seeds.	protein_coding	CRUCIFERIN 3 (CRU3)	CRUCIFERIN 3 (CRU3);CRUCIFERIN C (CRC)	3.38657	Up
AT5G07330	AT5G07330.1	unknown protein; FUNCTIONS IN: molecular_function unknown; INVOLVED IN: biological_process unknown; LOCATED IN: mitochondrion; BEST Arabidopsis thaliana protein match is: unknown protein (TAIR:AT1G63060.1); Has 1807 Blast hits to 1807 proteins in 277 species: Archae - 0; Bacteria - 0; Metazoa - 736; Fungi - 347; Plants - 385; Viruses - 0; Other Eukaryotes - 339 (source: NCBI BLink).	protein_coding	***		3.38467	Up
AT5G54740	AT5G54740.1	seed storage albumin 5 (SESA5); FUNCTIONS IN: lipid binding, nutrient reservoir activity; INVOLVED IN: lipid transport, pollen development; LOCATED IN: endomembrane system; EXPRESSED IN: shoot apex; CONTAINS InterPro DOMAIN/s: Bifunctional trypsin/alpha-amylase inhibitor (InterPro:IPR013771), Bifunctional inhibitor/plant lipid transfer protein/seed storage (InterPro:IPR016140), Napin/ Bra allerge…	protein_coding	SEED STORAGE ALBUMIN 5 (SESA5)	SEED STORAGE ALBUMIN 5 (SESA5)	3.36028	Up
AT2G41280	AT2G41280.1	Encodes a hydrophilic protein similar to Late Embryogenesis Activated (LEA) proteins expressed during embryogenesis, which are thought to be involved in the acquisition of dessication tolerance.	protein_coding	(M10)	(M10); (ATM10)	3.31355	Up
AT5G40420	AT5G40420.1	Encodes oleosin2, a protein found in oil bodies, involved in seed lipid accumulation. Suppression of OLEO1 (and OLEO2) resulted in an aberrant phenotype of embryo cells that contain unusually large oilbodies that are not normally observed in seeds. Changes in the size of oilbodies caused disruption of storage organelles, altering accumulation of lipids and proteins and causing delay in germinatio…	protein_coding	OLEOSIN 2 (OLEO2)	OLEOSIN 2 (OLEO2);OLEOSIN 2 (OLE2)	3.2713	Up
AT2G47770	AT2G47770.1	Encodes a membrane-bound protein designated AtTSPO (Arabidopsis thaliana TSPO-related). AtTSPO is related to the bacterial outer membrane tryptophan-rich sensory protein (TspO) and the mammalian mitochondrial 18 kDa Translocator Protein (18 kDa TSPO), members of the TspO/MBR domain-containing membrane proteins. Mainly detected in dry seeds, but can be induced in vegetative tissues by osmotic or s…	protein_coding	TSPO(OUTER MEMBRANE TRYPTOPHAN-RICH SENSORY PROTEIN)-RELATED (TSPO)	ARABIDOPSIS THALIANA TSPO(OUTER MEMBRANE TRYPTOPHAN-RICH SENSORY PROTEIN)-RELATED (ATTSPO);TSPO(OUTER MEMBRANE TRYPTOPHAN-RICH SENSORY PROTEIN)-RELATED (TSPO)	3.26624	Up
AT3G54940	AT3G54940.2	Papain family cysteine protease; FUNCTIONS IN: cysteine-type endopeptidase activity, cysteine-type peptidase activity; INVOLVED IN: proteolysis; LOCATED IN: endomembrane system; EXPRESSED IN: embryo, sepal, carpel; EXPRESSED DURING: 4 anthesis, C globular stage; CONTAINS InterPro DOMAIN/s: Peptidase C1A, papain (InterPro:IPR013128), Proteinase inhibitor I29, cathepsin propeptide (InterPro:IPR0132…	protein_coding	***		3.11598	Up
AT3G15670	AT3G15670.1	Late embryogenesis abundant protein (LEA) family protein; FUNCTIONS IN: molecular_function unknown; INVOLVED IN: embryo development ending in seed dormancy; LOCATED IN: nucleus; EXPRESSED DURING: dry seed stage; BEST Arabidopsis thaliana protein match is: Late embryogenesis abundant protein (LEA) family protein (TAIR:AT1G52690.2); Has 12897 Blast hits to 6829 proteins in 1482 species: Archae - 30…	protein_coding	***		3.08787	Up
AT1G48130	AT1G48130.1	encodes a protein similar to the 1-cysteine (1-Cys) peroxiredoxin family of antioxidants. Expression is limited to seed (aleurone and embryo) and is not induced by ABA or drought.	protein_coding	1-CYSTEINE PEROXIREDOXIN 1 (PER1)	ARABIDOPSIS THALIANA 1-CYSTEINE PEROXIREDOXIN 1 (ATPER1);1-CYSTEINE PEROXIREDOXIN 1 (PER1)	3.04911	Up
AT2G40170	AT2G40170.1	Encodes a group 1 LEA gene that is activated by direct binding of ABI5 to its promoter and is involved in response to ABA. Is required for normal seed development. Involved in regulating the timing of dessication tolerance and rate of water loss during seed maturation.	protein_coding	LATE EMBRYOGENESIS ABUNDANT 6 (GEA6)	ARABIDOPSIS EARLY METHIONINE-LABELLED 6 (ATEM6);LATE EMBRYOGENESIS ABUNDANT 6 (GEA6);EARLY METHIONINE-LABELLED 6 (EM6)	3.01425	Up
AT3G17520	AT3G17520.1	Late embryogenesis abundant protein (LEA) family protein; INVOLVED IN: embryo development ending in seed dormancy; LOCATED IN: endomembrane system; EXPRESSED IN: cultured cell, seed, leaf; EXPRESSED DURING: dry seed stage, LP.04 four leaves visible, seed development stages; BEST Arabidopsis thaliana protein match is: late embryogenesis abundant domain-containing protein / LEA domain-containing pr…	protein_coding	***		3.01407	Up
AT1G04560	AT1G04560.1	AWPM-19-like family protein; FUNCTIONS IN: molecular_function unknown; INVOLVED IN: biological_process unknown; LOCATED IN: endomembrane system; CONTAINS InterPro DOMAIN/s: AWPM-19-like (InterPro:IPR008390); BEST Arabidopsis thaliana protein match is: AWPM-19-like family protein (TAIR:AT5G46530.1); Has 177 Blast hits to 177 proteins in 19 species: Archae - 0; Bacteria - 0; Metazoa - 0; Fungi - 0;…	protein_coding	***		3.01383	Up
AT5G01300	AT5G01300.1	PEBP (phosphatidylethanolamine-binding protein) family protein; FUNCTIONS IN: phosphatidylethanolamine binding; INVOLVED IN: biological_process unknown; LOCATED IN: cellular_component unknown; EXPRESSED IN: 7 plant structures; EXPRESSED DURING: LP.04 four leaves visible, 4 anthesis, 4 leaf senescence stage, petal differentiation and expansion stage, LP.08 eight leaves visible; CONTAINS InterPro D…	protein_coding	***		3.00942	Up
AT3G51810	AT3G51810.1	Encodes a ABA-inducible protein that accumulates during seed maturation, in parallel with its corresponding mRNA but with a 3 d delay. During germination, AtEm1 protein undergoes two successive cleavages before being degraded. Both proteins are more stable than the corresponding mRNA. The gene can be activated by the basic leucine zipper transcription factor ABI5. Expressed predominantly in prova…	protein_coding	LATE EMBRYOGENESIS ABUNDANT 1 (EM1)	ARABIDOPSIS THALIANA LATE EMBRYOGENESIS ABUNDANT 1 (ATEM1);GUANINE NUCLEOTIDE EXCHANGE FACTOR FOR ADP RIBOSYLATION FACTORS 1 (GEA1); (AT3);LATE EMBRYOGENESIS ABUNDANT 1 (EM1)	2.9977	Up
AT3G22500	AT3G22500.1	late embryogenesis abundant (LEA) protein	protein_coding	LATE EMBRYOGENESIS ABUNDANT PROTEIN ECP31 (ATECP31)	LATE EMBRYOGENESIS ABUNDANT PROTEIN ECP31 (ATECP31)	2.98479	Up
AT2G23240	AT2G23240.1	Plant EC metallothionein-like protein, family 15; FUNCTIONS IN: zinc ion binding; INVOLVED IN: biological_process unknown; CONTAINS InterPro DOMAIN/s: Plant EC metallothionein-like protein, family 15 (InterPro:IPR000316); BEST Arabidopsis thaliana protein match is: Plant EC metallothionein-like protein, family 15 (TAIR:AT2G42000.2); Has 284 Blast hits to 225 proteins in 80 species: Archae - 0; Ba…	protein_coding	***		2.81796	Up
AT2G28490	AT2G28490.1	RmlC-like cupins superfamily protein; FUNCTIONS IN: nutrient reservoir activity; INVOLVED IN: biological_process unknown; LOCATED IN: endomembrane system; EXPRESSED IN: seed; EXPRESSED DURING: seedling growth; CONTAINS InterPro DOMAIN/s: Cupin, RmlC-type (InterPro:IPR011051), Cupin 1 (InterPro:IPR006045), RmlC-like jelly roll fold (InterPro:IPR014710); BEST Arabidopsis thaliana protein match is: …	protein_coding	***		2.80725	Up
AT1G05510	AT1G05510.1	Protein is tyrosine-phosphorylated and its phosphorylation state is modulated in response to ABA in Arabidopsis thaliana seeds.	protein_coding	***		2.80556	Up
AT2G35300	AT2G35300.1	Late embryogenesis abundant protein, group 1 protein; CONTAINS InterPro DOMAIN/s: Late embryogenesis abundant protein, group 1 (InterPro:IPR005513); BEST Arabidopsis thaliana protein match is: Late embryogenesis abundant protein, group 1 protein (TAIR:AT1G32560.1); Has 129 Blast hits to 129 proteins in 23 species: Archae - 0; Bacteria - 0; Metazoa - 0; Fungi - 0; Plants - 129; Viruses - 0; Other …	protein_coding	LATE EMBRYOGENESIS ABUNDANT 18 (LEA18)	LATE EMBRYOGENESIS ABUNDANT 18 (LEA18)	2.59413	Up
AT2G31585	AT2G31585.1	Unknown gene	other_rna	***		2.57741	Up
AT1G32560	AT1G32560.1	Late embryogenesis abundant protein, group 1 protein; FUNCTIONS IN: molecular_function unknown; INVOLVED IN: embryo development, embryo development ending in seed dormancy; LOCATED IN: cellular_component unknown; EXPRESSED IN: stem; CONTAINS InterPro DOMAIN/s: Late embryogenesis abundant protein, group 1 (InterPro:IPR005513); BEST Arabidopsis thaliana protein match is: Late embryogenesis abundant…	protein_coding	***		2.54452	Up
AT3G58450	AT3G58450.1	Adenine nucleotide alpha hydrolases-like superfamily protein; FUNCTIONS IN: molecular_function unknown; INVOLVED IN: response to stress; LOCATED IN: cellular_component unknown; EXPRESSED IN: carpel; EXPRESSED DURING: 4 anthesis; CONTAINS InterPro DOMAIN/s: UspA (InterPro:IPR006016), Rossmann-like alpha/beta/alpha sandwich fold (InterPro:IPR014729), Universal stress protein A (InterPro:IPR006015);…	protein_coding	***		2.53975	Up
AT5G06760	AT5G06760.1	Encodes LEA4-5, a member of the Late Embryogenesis Abundant (LEA) proteins which typically accumulate in response to low water availability conditions imposed during development or by the environment. Most of thediverse set of LEA proteins can be grouped according to properties such as high hydrophilicity and high content of glycine or other small amino acids in what has been termed hydrophilins.…	protein_coding	LATE EMBRYOGENESIS ABUNDANT 4-5 (LEA4-5)	LATE EMBRYOGENESIS ABUNDANT 4-5 (LEA4-5)	2.49514	Up
AT2G25890	AT2G25890.1	Oleosin family protein; FUNCTIONS IN: molecular_function unknown; INVOLVED IN: lipid storage; LOCATED IN: monolayer-surrounded lipid storage body, integral to membrane, membrane; EXPRESSED IN: petal, leaf whorl, flower, carpel; EXPRESSED DURING: 4 anthesis, petal differentiation and expansion stage; CONTAINS InterPro DOMAIN/s: Oleosin (InterPro:IPR000136); BEST Arabidopsis thaliana protein match …	protein_coding	***		2.49484	Up
AT3G56350	AT3G56350.1	Iron/manganese superoxide dismutase family protein; FUNCTIONS IN: superoxide dismutase activity, metal ion binding; INVOLVED IN: oxidation reduction, superoxide metabolic process, removal of superoxide radicals; LOCATED IN: mitochondrion, endomembrane system; EXPRESSED IN: male gametophyte, seed; EXPRESSED DURING: seedling growth; CONTAINS InterPro DOMAIN/s: Manganese/iron superoxide dismutase, N…	protein_coding	***		2.47947	Up
AT1G54870	AT1G54870.1	NAD(P)-binding Rossmann-fold superfamily protein; FUNCTIONS IN: oxidoreductase activity, binding, catalytic activity; INVOLVED IN: oxidation reduction, metabolic process; LOCATED IN: chloroplast; EXPRESSED IN: 8 plant structures; EXPRESSED DURING: M germinated pollen stage, 4 anthesis, petal differentiation and expansion stage; CONTAINS InterPro DOMAIN/s: Short-chain dehydrogenase/reductase, cons…	protein_coding	***		2.4723	Up
AT4G02520	AT4G02520.1	Encodes glutathione transferase belonging to the phi class of GSTs. Naming convention according to Wagner et al. (2002). The expression of this gene is upregulated by herbicide safeners such as benoxacor and fenclorim.	protein_coding	GLUTATHIONE S-TRANSFERASE PHI 2 (GSTF2)	GLUTATHIONE S-TRANSFERASE PHI 2 (ATGSTF2); (ATPM24.1); (ATPM24); (GST2);GLUTATHIONE S-TRANSFERASE PHI 2 (GSTF2)	2.47186	Up
AT1G47980	AT1G47980.1	unknown protein; FUNCTIONS IN: molecular_function unknown; INVOLVED IN: biological_process unknown; LOCATED IN: endomembrane system; EXPRESSED IN: 6 plant structures; EXPRESSED DURING: 4 anthesis, F mature embryo stage, petal differentiation and expansion stage, E expanded cotyledon stage; BEST Arabidopsis thaliana protein match is: unknown protein (TAIR:AT3G62730.1); Has 169 Blast hits to 169 pr…	protein_coding	***		2.46097	Up
AT4G09600	AT4G09600.1	One of GASA gene family which is related to a GA-stimulated transcript (GAST) from tomato.	protein_coding	GAST1 PROTEIN HOMOLOG 3 (GASA3)	GAST1 PROTEIN HOMOLOG 3 (GASA3)	2.42844	Up
AT2G36640	AT2G36640.1	Encodes putative phosphotyrosine protein belonging to late embryogenesis abundant (LEA) protein in group 3 that might be involved in maturation and desiccation tolerance of seeds. RFLP and CAPS mapping place it on chromosome 4 but the nucleotide sequence maps it to chromosome 2.	protein_coding	EMBRYONIC CELL PROTEIN 63 (ECP63)	EMBRYONIC CELL PROTEIN 63 (ATECP63);EMBRYONIC CELL PROTEIN 63 (ECP63)	2.41509	Up
AT5G52300	AT5G52300.1	encodes a protein that is induced in expression in response to water deprivation such as cold, high-salt, and dessication. The response appears to be via abscisic acid. The promoter region contains two ABA-responsive elements (ABREs) that are required for the dehydration-responsive expression of rd29B as cis-acting elements. Protein is a member of a gene family with other members found plants, an…	protein_coding	LOW-TEMPERATURE-INDUCED 65 (LTI65)	RESPONSIVE TO DESSICATION 29B (RD29B);LOW-TEMPERATURE-INDUCED 65 (LTI65)	2.40321	Up
AT4G21020	AT4G21020.1	Late embryogenesis abundant protein (LEA) family protein; BEST Arabidopsis thaliana protein match is: Late embryogenesis abundant protein (LEA) family protein (TAIR:AT5G44310.2); Has 25029 Blast hits to 12516 proteins in 1815 species: Archae - 109; Bacteria - 7990; Metazoa - 4935; Fungi - 1662; Plants - 2602; Viruses - 153; Other Eukaryotes - 7578 (source: NCBI BLink).	protein_coding	***		2.3993	Up
AT2G38905	AT2G38905.1	Low temperature and salt responsive protein family; INVOLVED IN: response to cold, hyperosmotic salinity response; LOCATED IN: endomembrane system, integral to membrane; EXPRESSED IN: 10 plant structures; EXPRESSED DURING: M germinated pollen stage, 4 anthesis, petal differentiation and expansion stage; CONTAINS InterPro DOMAIN/s: Uncharacterised protein family UPF0057 (InterPro:IPR000612); BEST …	protein_coding	***		2.39577	Up
AT3G15280	AT3G15280.1	unknown protein; FUNCTIONS IN: molecular_function unknown; LOCATED IN: mitochondrion; EXPRESSED IN: 8 plant structures; EXPRESSED DURING: L mature pollen stage, 4 anthesis, petal differentiation and expansion stage; Has 36 Blast hits to 36 proteins in 15 species: Archae - 0; Bacteria - 0; Metazoa - 1; Fungi - 2; Plants - 33; Viruses - 0; Other Eukaryotes - 0 (source: NCBI BLink).	protein_coding	***		2.37681	Up
AT2G42560	AT2G42560.1	late embryogenesis abundant domain-containing protein / LEA domain-containing protein; FUNCTIONS IN: molecular_function unknown; INVOLVED IN: embryo development ending in seed dormancy; LOCATED IN: cellular_component unknown; EXPRESSED IN: seed; EXPRESSED DURING: seedling growth; CONTAINS InterPro DOMAIN/s: Late embryogenesis abundant protein, group 4 (InterPro:IPR004238); BEST Arabidopsis thalia…	protein_coding	***		2.35369	Up
AT3G53040	AT3G53040.1	late embryogenesis abundant protein, putative / LEA protein, putative; INVOLVED IN: embryo development ending in seed dormancy; EXPRESSED IN: seed; CONTAINS InterPro DOMAIN/s: Late embryogenesis abundant protein, group 4 (InterPro:IPR004238); BEST Arabidopsis thaliana protein match is: embryonic cell protein 63 (TAIR:AT2G36640.1); Has 58153 Blast hits to 33178 proteins in 2866 species: Archae - 7…	protein_coding	***		2.35142	Up
AT5G01670	AT5G01670.2	NAD(P)-linked oxidoreductase superfamily protein; FUNCTIONS IN: oxidoreductase activity; INVOLVED IN: oxidation reduction; EXPRESSED IN: 18 plant structures; EXPRESSED DURING: 11 growth stages; CONTAINS InterPro DOMAIN/s: Aldo/keto reductase (InterPro:IPR001395), Aldo/keto reductase subgroup (InterPro:IPR020471), Aldo/keto reductase, conserved site (InterPro:IPR018170); BEST Arabidopsis thaliana …	protein_coding	***		2.31658	Up
AT1G17810	AT1G17810.1	beta-tonoplast intrinsic protein (beta-TIP) mRNA, complete	protein_coding	BETA-TONOPLAST INTRINSIC PROTEIN (BETA-TIP)	BETA-TONOPLAST INTRINSIC PROTEIN (BETA-TIP)	2.30952	Up
AT1G27990	AT1G27990.1	unknown protein; BEST Arabidopsis thaliana protein match is: unknown protein (TAIR:AT5G52420.1); Has 86 Blast hits to 86 proteins in 15 species: Archae - 0; Bacteria - 0; Metazoa - 0; Fungi - 0; Plants - 84; Viruses - 0; Other Eukaryotes - 2 (source: NCBI BLink).	protein_coding	***		2.30105	Up
AT4G26740	AT4G26740.1	Encodes caleosin, a 27-kDa protein found within seed lipid bodies. Gene is expressed preferentially in the embryo, has similarity to a rice ABA-responsive gene, EFA27. Catalyze hydroperoxide-dependent mono-oxygenation reactions. Require calcium for peroxygenase activity. Probably deeply buried in lipid droplets or microsomes.	protein_coding	ARABIDOPSIS THALIANA SEED GENE 1 (ATS1)	ARABIDOPSIS THALIANA SEED GENE 1 (ATS1);CALEOSIN1 (CLO1);ARABIDOPSIS THALIANA PEROXYGENASE 1 (ATPXG1)	2.28971	Up
AT2G31980	AT2G31980.1	PHYTOCYSTATIN 2 (CYS2); FUNCTIONS IN: cysteine-type endopeptidase inhibitor activity; INVOLVED IN: biological_process unknown; LOCATED IN: endomembrane system; EXPRESSED IN: 18 plant structures; EXPRESSED DURING: 11 growth stages; CONTAINS InterPro DOMAIN/s: Proteinase inhibitor I25, cystatin, conserved site (InterPro:IPR018073), Proteinase inhibitor I25, cystatin (InterPro:IPR000010), Proteinase…	protein_coding	PHYTOCYSTATIN 2 (CYS2)	PHYTOCYSTATIN 2 (AtCYS2);PHYTOCYSTATIN 2 (CYS2)	2.25211	Up
AT1G27461	AT1G27461.1	unknown protein; Has 30201 Blast hits to 17322 proteins in 780 species: Archae - 12; Bacteria - 1396; Metazoa - 17338; Fungi - 3422; Plants - 5037; Viruses - 0; Other Eukaryotes - 2996 (source: NCBI BLink).	protein_coding	***		2.24752	Up
AT2G18050	AT2G18050.1	encodes a structurally divergent linker histone whose gene expression is induced by dehydration and ABA.	protein_coding	HISTONE H1-3 (HIS1-3)	HISTONE H1-3 (HIS1-3)	2.2122	Up
AT3G03341	AT3G03341.1	unknown protein; Has 30201 Blast hits to 17322 proteins in 780 species: Archae - 12; Bacteria - 1396; Metazoa - 17338; Fungi - 3422; Plants - 5037; Viruses - 0; Other Eukaryotes - 2996 (source: NCBI BLink).	protein_coding	***		2.21062	Up
AT3G05260	AT3G05260.1	NAD(P)-binding Rossmann-fold superfamily protein; FUNCTIONS IN: oxidoreductase activity, binding, catalytic activity; INVOLVED IN: oxidation reduction, metabolic process; LOCATED IN: cellular_component unknown; EXPRESSED IN: seed; CONTAINS InterPro DOMAIN/s: Short-chain dehydrogenase/reductase, conserved site (InterPro:IPR020904), NAD(P)-binding domain (InterPro:IPR016040), Glucose/ribitol dehydr…	protein_coding	***		2.20336	Up
AT3G50970	AT3G50970.1	Belongs to the dehydrin protein family, which contains highly conserved stretches of 7-17 residues that are repetitively scattered in their sequences, the K-, S-, Y- and lysine rich segments. LTI29 and LTI30 double overexpressors confer freeze tolerance. Located in membranes. mRNA upregulated by water deprivation and abscisic acid.	protein_coding	LOW TEMPERATURE-INDUCED 30 (LTI30)	LOW TEMPERATURE-INDUCED 30 (LTI30); (XERO2)	2.19911	Up
AT1G72100	AT1G72100.1	late embryogenesis abundant domain-containing protein / LEA domain-containing protein; INVOLVED IN: embryo development ending in seed dormancy; LOCATED IN: endomembrane system; EXPRESSED IN: sperm cell; CONTAINS InterPro DOMAIN/s: Late embryogenesis abundant protein, group 4 (InterPro:IPR004238); BEST Arabidopsis thaliana protein match is: Late embryogenesis abundant protein (LEA) family protein …	protein_coding	***		2.19262	Up
AT1G03106	AT1G03106.1	unknown protein; Has 35333 Blast hits to 34131 proteins in 2444 species: Archae - 798; Bacteria - 22429; Metazoa - 974; Fungi - 991; Plants - 531; Viruses - 0; Other Eukaryotes - 9610 (source: NCBI BLink).	protein_coding	***		2.16954	Up
AT4G31830	AT4G31830.1	unknown protein; Has 42 Blast hits to 42 proteins in 10 species: Archae - 0; Bacteria - 0; Metazoa - 0; Fungi - 0; Plants - 42; Viruses - 0; Other Eukaryotes - 0 (source: NCBI BLink).	protein_coding	***		2.1573	Up
AT2G28420	AT2G28420.1	Lactoylglutathione lyase / glyoxalase I family protein; CONTAINS InterPro DOMAIN/s: Glyoxalase/bleomycin resistance protein/dioxygenase (InterPro:IPR004360); BEST Arabidopsis thaliana protein match is: Lactoylglutathione lyase / glyoxalase I family protein (TAIR:AT1G80160.1); Has 1054 Blast hits to 1054 proteins in 326 species: Archae - 2; Bacteria - 538; Metazoa - 105; Fungi - 6; Plants - 229; V…	protein_coding	***		2.15317	Up
AT4G36600	AT4G36600.1	Late embryogenesis abundant (LEA) protein; CONTAINS InterPro DOMAIN/s: Late embryogenesis abundant protein, group 4 (InterPro:IPR004238); BEST Arabidopsis thaliana protein match is: late embryogenesis abundant domain-containing protein / LEA domain-containing protein (TAIR:AT2G18340.1); Has 1483 Blast hits to 893 proteins in 345 species: Archae - 4; Bacteria - 836; Metazoa - 93; Fungi - 47; Plant…	protein_coding	***		2.15298	Up
AT5G51760	AT5G51760.1	Encodes AHG1 (ABA-hypersensitive germination 1), a putative protein phosphatase 2C (PP2C). Expressed in seeds. AHG1 functions in seed development and germination.	protein_coding	ABA-HYPERSENSITIVE GERMINATION 1 (AHG1)	ABA-HYPERSENSITIVE GERMINATION 1 (AHG1)	2.1305	Up
AT3G22490	AT3G22490.1	Seed maturation protein; CONTAINS InterPro DOMAIN/s: Seed maturation protein (InterPro:IPR007011); BEST Arabidopsis thaliana protein match is: Seed maturation protein (TAIR:AT3G22500.1); Has 198 Blast hits to 183 proteins in 40 species: Archae - 2; Bacteria - 41; Metazoa - 7; Fungi - 0; Plants - 144; Viruses - 3; Other Eukaryotes - 1 (source: NCBI BLink).	protein_coding	***		2.12777	Up
AT2G33830	AT2G33830.2	Dormancy/auxin associated family protein; CONTAINS InterPro DOMAIN/s: Dormancyauxin associated (InterPro:IPR008406); BEST Arabidopsis thaliana protein match is: dormancy-associated protein-like 1 (TAIR:AT1G28330.1); Has 165 Blast hits to 165 proteins in 47 species: Archae - 0; Bacteria - 0; Metazoa - 0; Fungi - 0; Plants - 165; Viruses - 0; Other Eukaryotes - 0 (source: NCBI BLink).	protein_coding	***		2.1102	Up
AT1G01470	AT1G01470.1	Encodes late-embryogenesis abundant protein whose mRNA levels are induced in response to wounding and light stress. Might be involved in protection against dessication.	protein_coding	LATE EMBRYOGENESIS ABUNDANT 14 (LEA14)	LATE EMBRYOGENESIS ABUNDANT 14 (LEA14);LIGHT STRESS-REGULATED 3 (LSR3)	2.10249	Up
AT5G62490	AT5G62490.1	Part of the AtHVA22 family. Protein expression is ABA- and stress-inducible.	protein_coding	HVA22 HOMOLOGUE B (HVA22B)	ARABIDOPSIS THALIANA HVA22 HOMOLOGUE B (ATHVA22B);HVA22 HOMOLOGUE B (HVA22B)	2.09927	Up
AT5G65207	AT5G65207.1	unknown protein; BEST Arabidopsis thaliana protein match is: unknown protein (TAIR:AT5G10040.1); Has 30201 Blast hits to 17322 proteins in 780 species: Archae - 12; Bacteria - 1396; Metazoa - 17338; Fungi - 3422; Plants - 5037; Viruses - 0; Other Eukaryotes - 2996 (source: NCBI BLink).	protein_coding	***		2.08826	Up
AT1G07985	AT1G07985.1	Expressed protein; FUNCTIONS IN: molecular_function unknown; INVOLVED IN: biological_process unknown; LOCATED IN: chloroplast; Has 35333 Blast hits to 34131 proteins in 2444 species: Archae - 798; Bacteria - 22429; Metazoa - 974; Fungi - 991; Plants - 531; Viruses - 0; Other Eukaryotes - 9610 (source: NCBI BLink).	protein_coding	***		2.0753	Up
AT5G66780	AT5G66780.1	unknown protein; Has 1807 Blast hits to 1807 proteins in 277 species: Archae - 0; Bacteria - 0; Metazoa - 736; Fungi - 347; Plants - 385; Viruses - 0; Other Eukaryotes - 339 (source: NCBI BLink).	protein_coding	***		2.06791	Up
AT1G03790	AT1G03790.1	Encodes SOMNUS (SOM), a nucleus-localized CCCH-type zinc finger protein. SOM negatively regulates light-dependent seed germination downstream of PIL5 (AT2G20180).	protein_coding	SOMNUS (SOM)	SOMNUS (SOM)	2.04357	Up
AT1G16730	AT1G16730.1	unknown protein 6 (UP6); Has 17 Blast hits to 17 proteins in 7 species: Archae - 0; Bacteria - 0; Metazoa - 0; Fungi - 0; Plants - 15; Viruses - 0; Other Eukaryotes - 2 (source: NCBI BLink).	protein_coding	UNKNOWN PROTEIN 6 (UP6)	UNKNOWN PROTEIN 6 (UP6)	2.02976	Up
AT3G14880	AT3G14880.1	BEST Arabidopsis thaliana protein match is: transcription factor-related (TAIR:AT4G18650.1); Has 560 Blast hits to 560 proteins in 40 species: Archae - 0; Bacteria - 0; Metazoa - 2; Fungi - 0; Plants - 558; Viruses - 0; Other Eukaryotes - 0 (source: NCBI BLink).	protein_coding	***		2.0137	Up
AT4G16160	AT4G16160.2	Homologous to pea OEP16 and barley pPORA (OEP16), a member of Arabidopsis OEP16 family. Two OEP16 genes are closely related to each other and are conserved in all land plants, OEP16-2, also named OEP16-S, and OEP16-1 (renamed OEP16-L) are result of the gene duplication event that occurred prior to divergence of bryophytes and seed plants. Predominantly expressed in seed and is not inducible by co…	protein_coding	(ATOEP16-2)	(ATOEP16-2); (ATOEP16-S)	1.99968	Up
AT3G27660	AT3G27660.1	Encodes oleosin4 (Plant Cell, 2006, 18:1961), a protein found in oil bodies, involved in seed lipid accumulation. Functions in freezing tolerance of seeds. Note: also referred to as OLE3 in Plant Journal 2008, 55:798.	protein_coding	OLEOSIN4 (OLEO4)	OLEOSIN4 (OLEO4);OLEOSIN 3 (OLE3)	1.99835	Up
AT5G10120	AT5G10120.1	Ethylene insensitive 3 family protein; FUNCTIONS IN: sequence-specific DNA binding transcription factor activity; INVOLVED IN: response to karrikin, regulation of transcription; LOCATED IN: nucleus; EXPRESSED IN: stem, hypocotyl, root, flower, seed; EXPRESSED DURING: F mature embryo stage, petal differentiation and expansion stage; CONTAINS InterPro DOMAIN/s: Ethylene insensitive 3 (InterPro:IPR0…	protein_coding	***		1.9928	Up
AT5G42825	AT5G42825.1	unknown protein; Has 35333 Blast hits to 34131 proteins in 2444 species: Archae - 798; Bacteria - 22429; Metazoa - 974; Fungi - 991; Plants - 531; Viruses - 0; Other Eukaryotes - 9610 (source: NCBI BLink).	protein_coding	***		1.97121	Up
AT1G16850	AT1G16850.1	unknown protein; FUNCTIONS IN: molecular_function unknown; INVOLVED IN: response to salt stress; LOCATED IN: endomembrane system; EXPRESSED IN: leaf apex, leaf whorl, male gametophyte, flower, leaf; EXPRESSED DURING: LP.06 six leaves visible, LP.04 four leaves visible, LP.10 ten leaves visible, petal differentiation and expansion stage, LP.08 eight leaves visible; BEST Arabidopsis thaliana protei…	protein_coding	***		1.95783	Up
AT1G21680	AT1G21680.1	DPP6 N-terminal domain-like protein; FUNCTIONS IN: molecular_function unknown; INVOLVED IN: biological_process unknown; LOCATED IN: plasma membrane, vacuole, plant-type cell wall; EXPRESSED IN: 25 plant structures; EXPRESSED DURING: 13 growth stages; CONTAINS InterPro DOMAIN/s: WD40-like Beta Propeller (InterPro:IPR011659), Six-bladed beta-propeller, TolB-like (InterPro:IPR011042); BEST Arabidops…	protein_coding	***		1.94042	Up
AT3G24927	AT3G24927.1	pseudogene of unknown protein	pseudogene	***		1.93087	Up
AT5G47810	AT5G47810.1	phosphofructokinase 2 (PFK2); CONTAINS InterPro DOMAIN/s: Pyrophosphate-dependent phosphofructokinase TP0108 (InterPro:IPR012004), Phosphofructokinase (InterPro:IPR000023); BEST Arabidopsis thaliana protein match is: phosphofructokinase 3 (TAIR:AT4G26270.1); Has 1807 Blast hits to 1807 proteins in 277 species: Archae - 0; Bacteria - 0; Metazoa - 736; Fungi - 347; Plants - 385; Viruses - 0; Other …	protein_coding	PHOSPHOFRUCTOKINASE 2 (PFK2)	PHOSPHOFRUCTOKINASE 2 (PFK2)	1.91894	Up
AT5G56100	AT5G56100.1	glycine-rich protein / oleosin; FUNCTIONS IN: molecular_function unknown; INVOLVED IN: lipid storage; LOCATED IN: monolayer-surrounded lipid storage body, integral to membrane, membrane; EXPRESSED IN: 21 plant structures; EXPRESSED DURING: 12 growth stages; CONTAINS InterPro DOMAIN/s: Oleosin (InterPro:IPR000136); Has 1807 Blast hits to 1807 proteins in 277 species: Archae - 0; Bacteria - 0; Meta…	protein_coding	***		1.90676	Up
AT1G02700	AT1G02700.1	unknown protein; FUNCTIONS IN: molecular_function unknown; INVOLVED IN: biological_process unknown; LOCATED IN: mitochondrion; BEST Arabidopsis thaliana protein match is: unknown protein (TAIR:AT4G02140.1); Has 49 Blast hits to 49 proteins in 21 species: Archae - 0; Bacteria - 0; Metazoa - 10; Fungi - 6; Plants - 29; Viruses - 0; Other Eukaryotes - 4 (source: NCBI BLink).	protein_coding	***		1.89206	Up
AT5G44310	AT5G44310.2	Late embryogenesis abundant protein (LEA) family protein; INVOLVED IN: embryo development ending in seed dormancy; EXPRESSED IN: cotyledon; BEST Arabidopsis thaliana protein match is: Late embryogenesis abundant protein (LEA) family protein (TAIR:AT4G21020.1); Has 48356 Blast hits to 24924 proteins in 2440 species: Archae - 556; Bacteria - 15482; Metazoa - 11997; Fungi - 3418; Plants - 3641; Viru…	protein_coding	***		1.88963	Up
AT2G26355	AT2G26355.1	Potential natural antisense gene, locus overlaps with AT2G26360	other_rna	***		1.87107	Up
AT1G52690	AT1G52690.1	Late embryogenesis abundant protein (LEA) family protein; BEST Arabidopsis thaliana protein match is: Late embryogenesis abundant protein (LEA) family protein (TAIR:AT3G15670.1); Has 2929 Blast hits to 1441 proteins in 420 species: Archae - 10; Bacteria - 766; Metazoa - 298; Fungi - 136; Plants - 1347; Viruses - 16; Other Eukaryotes - 356 (source: NCBI BLink).	protein_coding	***		1.86723	Up
AT5G45690	AT5G45690.1	Protein of unknown function (DUF1264); FUNCTIONS IN: molecular_function unknown; INVOLVED IN: biological_process unknown; LOCATED IN: cellular_component unknown; EXPRESSED IN: seed, leaf; EXPRESSED DURING: seedling growth; CONTAINS InterPro DOMAIN/s: Protein of unknown function DUF1264 (InterPro:IPR010686); BEST Arabidopsis thaliana protein match is: Protein of unknown function (DUF1264) (TAIR:AT…	protein_coding	***		1.82982	Up
AT3G10020	AT3G10020.1	unknown protein; FUNCTIONS IN: molecular_function unknown; INVOLVED IN: response to oxidative stress, anaerobic respiration; LOCATED IN: cellular_component unknown; EXPRESSED IN: 23 plant structures; EXPRESSED DURING: 13 growth stages; Has 47 Blast hits to 47 proteins in 12 species: Archae - 0; Bacteria - 0; Metazoa - 1; Fungi - 0; Plants - 46; Viruses - 0; Other Eukaryotes - 0 (source: NCBI BLin…	protein_coding	***		1.8107	Up
AT2G41070	AT2G41070.1	Transcription factor homologous to ABI5. Regulates AtEm1 expression by binding directly at the AtEm1 promoter. Located in the nucleus and expressed during seed maturation in the cotyledons and later in the whole embryo.	protein_coding	ENHANCED EM LEVEL (EEL)	ENHANCED EM LEVEL (EEL); (ATBZIP12); (DPBF4)	1.80715	Up
AT1G19530	AT1G19530.1	unknown protein; FUNCTIONS IN: molecular_function unknown; INVOLVED IN: N-terminal protein myristoylation, anaerobic respiration; LOCATED IN: cellular_component unknown; EXPRESSED IN: leaf apex, inflorescence meristem, hypocotyl, root, flower; EXPRESSED DURING: petal differentiation and expansion stage; Has 47 Blast hits to 47 proteins in 13 species: Archae - 0; Bacteria - 0; Metazoa - 0; Fungi -…	protein_coding	***		1.80392	Up
AT3G21370	AT3G21370.1	beta glucosidase 19 (BGLU19); FUNCTIONS IN: cation binding, hydrolase activity, hydrolyzing O-glycosyl compounds, catalytic activity; INVOLVED IN: carbohydrate metabolic process; LOCATED IN: endomembrane system; EXPRESSED IN: seed; CONTAINS InterPro DOMAIN/s: Glycoside hydrolase, family 1 (InterPro:IPR001360), Glycoside hydrolase, family 1, active site (InterPro:IPR018120), Glycoside hydrolase, c…	protein_coding	BETA GLUCOSIDASE 19 (BGLU19)	BETA GLUCOSIDASE 19 (BGLU19)	1.78799	Up
AT5G02020	AT5G02020.1	unknown protein; FUNCTIONS IN: molecular_function unknown; INVOLVED IN: biological_process unknown; LOCATED IN: chloroplast; EXPRESSED IN: 13 plant structures; EXPRESSED DURING: 6 growth stages; BEST Arabidopsis thaliana protein match is: unknown protein (TAIR:AT5G59080.1); Has 77 Blast hits to 77 proteins in 14 species: Archae - 0; Bacteria - 0; Metazoa - 0; Fungi - 0; Plants - 77; Viruses - 0; …	protein_coding	***		1.78355	Up
AT1G71250	AT1G71250.1	GDSL-like Lipase/Acylhydrolase superfamily protein; FUNCTIONS IN: hydrolase activity, acting on ester bonds, lipase activity, carboxylesterase activity; INVOLVED IN: lipid metabolic process; LOCATED IN: endomembrane system; CONTAINS InterPro DOMAIN/s: Lipase, GDSL, active site (InterPro:IPR008265), Lipase, GDSL (InterPro:IPR001087); BEST Arabidopsis thaliana protein match is: GDSL-like Lipase/Acy…	protein_coding	***		1.7418	Up
AT1G49032	AT1G49032.1	unknown protein; FUNCTIONS IN: molecular_function unknown; INVOLVED IN: biological_process unknown; LOCATED IN: endomembrane system; Has 30201 Blast hits to 17322 proteins in 780 species: Archae - 12; Bacteria - 1396; Metazoa - 17338; Fungi - 3422; Plants - 5037; Viruses - 0; Other Eukaryotes - 2996 (source: NCBI BLink).	protein_coding	***		1.72953	Up
AT2G25964	AT2G25964.1	unknown protein; FUNCTIONS IN: molecular_function unknown; INVOLVED IN: biological_process unknown; LOCATED IN: cellular_component unknown; Has 30201 Blast hits to 17322 proteins in 780 species: Archae - 12; Bacteria - 1396; Metazoa - 17338; Fungi - 3422; Plants - 5037; Viruses - 0; Other Eukaryotes - 2996 (source: NCBI BLink).	protein_coding	***		1.72808	Up
AT2G47180	AT2G47180.1	galactinol synthase 1 (GolS1); FUNCTIONS IN: transferase activity, transferring hexosyl groups, transferase activity, transferring glycosyl groups; INVOLVED IN: response to high light intensity, carbohydrate biosynthetic process, response to hydrogen peroxide, response to heat; LOCATED IN: cellular_component unknown; EXPRESSED IN: 19 plant structures; EXPRESSED DURING: 11 growth stages; CONTAINS …	protein_coding	GALACTINOL SYNTHASE 1 (GolS1)	ARABIDOPSIS THALIANA GALACTINOL SYNTHASE 1 (AtGolS1);GALACTINOL SYNTHASE 1 (GolS1)	1.70755	Up
AT3G48115	AT3G48115.1	Unknown gene	other_rna	***		1.67955	Up
AT5G45310	AT5G45310.1	unknown protein; LOCATED IN: endomembrane system; EXPRESSED IN: stem, inflorescence meristem, root, leaf; EXPRESSED DURING: LP.04 four leaves visible; Has 30201 Blast hits to 17322 proteins in 780 species: Archae - 12; Bacteria - 1396; Metazoa - 17338; Fungi - 3422; Plants - 5037; Viruses - 0; Other Eukaryotes - 2996 (source: NCBI BLink).	protein_coding	***		1.67351	Up
AT1G62710	AT1G62710.1	Encodes a vacuolar processing enzyme belonging to a novel group of cysteine proteases that is expressed specifically in seeds and is essential for the proper processing of storage proteins.	protein_coding	BETA VACUOLAR PROCESSING ENZYME (BETA-VPE)	BETA VACUOLAR PROCESSING ENZYME (BETA-VPE); (BETAVPE)	1.67317	Up
AT5G22470	AT5G22470.1	NAD+ ADP-ribosyltransferases;NAD+ ADP-ribosyltransferases; FUNCTIONS IN: NAD+ ADP-ribosyltransferase activity; INVOLVED IN: protein amino acid ADP-ribosylation; LOCATED IN: intracellular, nucleus; CONTAINS InterPro DOMAIN/s: WGR (InterPro:IPR008893), Poly(ADP-ribose) polymerase, regulatory domain (InterPro:IPR004102), PADR1 (InterPro:IPR012982), Poly(ADP-ribose) polymerase, catalytic domain (Inte…	protein_coding	***		1.66372	Up
AT3G19920	AT3G19920.1	unknown protein; BEST Arabidopsis thaliana protein match is: unknown protein (TAIR:AT5G64230.1); Has 217 Blast hits to 217 proteins in 16 species: Archae - 0; Bacteria - 2; Metazoa - 0; Fungi - 0; Plants - 215; Viruses - 0; Other Eukaryotes - 0 (source: NCBI BLink).	protein_coding	***		1.66025	Up
AT1G24580	AT1G24580.1	RING/U-box superfamily protein; FUNCTIONS IN: zinc ion binding; LOCATED IN: endomembrane system; CONTAINS InterPro DOMAIN/s: Zinc finger, RING-type (InterPro:IPR001841), Zinc finger, C3HC4 RING-type (InterPro:IPR018957); BEST Arabidopsis thaliana protein match is: RING/U-box superfamily protein (TAIR:AT1G67856.1); Has 35333 Blast hits to 34131 proteins in 2444 species: Archae - 798; Bacteria - 22…	protein_coding	***		1.65865	Up
AT1G15330	AT1G15330.1	Cystathionine beta-synthase (CBS) protein; CONTAINS InterPro DOMAIN/s: Cystathionine beta-synthase, core (InterPro:IPR000644); BEST Arabidopsis thaliana protein match is: Cystathionine beta-synthase (CBS) family protein (TAIR:AT1G80090.1); Has 526 Blast hits to 526 proteins in 132 species: Archae - 6; Bacteria - 4; Metazoa - 257; Fungi - 91; Plants - 124; Viruses - 0; Other Eukaryotes - 44 (sourc…	protein_coding	***		1.65414	Up
AT4G15910	AT4G15910.1	encodes a gene whose transcript level in root and leaves increases to progressive drought stress. The transcript level is also affected by changes of endogenous or exogenous abscisic acid level. It appears to be a member of plant-specific gene family that includes late embryo-abundant and zinc- IAA-induced proteins in other plants.	protein_coding	DROUGHT-INDUCED 21 (DI21)	ARABIDOPSIS THALIANA DROUGHT-INDUCED 21 (ATDI21);DROUGHT-INDUCED 21 (DI21)	1.64677	Up
AT1G75830	AT1G75830.1	Predicted to encode a PR (pathogenesis-related) protein. Belongs to the plant defensin (PDF) family with the following members: At1g75830/PDF1.1, At5g44420/PDF1.2a, At2g26020/PDF1.2b, At5g44430/PDF1.2c, At2g26010/PDF1.3, At1g19610/PDF1.4, At1g55010/PDF1.5, At2g02120/PDF2.1, At2g02100/PDF2.2, At2g02130/PDF2.3, At1g61070/PDF2.4, At5g63660/PDF2.5, At2g02140/PDF2.6, At5g38330/PDF3.1 and At4g30070/PDF…	protein_coding	LOW-MOLECULAR-WEIGHT CYSTEINE-RICH 67 (LCR67)	LOW-MOLECULAR-WEIGHT CYSTEINE-RICH 67 (LCR67);PLANT DEFENSIN 1.2 (PDF1.1)	1.64629	Up
AT4G02280	AT4G02280.1	Encodes a protein with sucrose synthase activity (SUS3). It appears to be important for sucrose metabolism in developing seeds, especially during the late maturation phase, about 18 days after flowering.	protein_coding	SUCROSE SYNTHASE 3 (SUS3)	SUCROSE SYNTHASE 3 (SUS3); (ATSUS3)	1.64599	Up
AT5G63350	AT5G63350.1	unknown protein; BEST Arabidopsis thaliana protein match is: unknown protein (TAIR:AT3G48510.1); Has 103 Blast hits to 102 proteins in 13 species: Archae - 0; Bacteria - 0; Metazoa - 2; Fungi - 0; Plants - 101; Viruses - 0; Other Eukaryotes - 0 (source: NCBI BLink).	protein_coding	***		1.62704	Up
AT1G69252	AT1G69252.1	other RNA	other_rna	***		1.62471	Up
AT2G23640	AT2G23640.1	Reticulan like protein B13 (RTNLB13); CONTAINS InterPro DOMAIN/s: Reticulon (InterPro:IPR003388); BEST Arabidopsis thaliana protein match is: Reticulon family protein (TAIR:AT3G10915.3); Has 751 Blast hits to 751 proteins in 54 species: Archae - 0; Bacteria - 0; Metazoa - 324; Fungi - 0; Plants - 418; Viruses - 0; Other Eukaryotes - 9 (source: NCBI BLink).	protein_coding	RETICULAN LIKE PROTEIN B13 (RTNLB13)	RETICULAN LIKE PROTEIN B13 (RTNLB13)	1.62382	Up
AT4G31290	AT4G31290.1	ChaC-like family protein; CONTAINS InterPro DOMAIN/s: ChaC-like protein (InterPro:IPR006840); BEST Arabidopsis thaliana protein match is: ChaC-like family protein (TAIR:AT5G26220.1); Has 30201 Blast hits to 17322 proteins in 780 species: Archae - 12; Bacteria - 1396; Metazoa - 17338; Fungi - 3422; Plants - 5037; Viruses - 0; Other Eukaryotes - 2996 (source: NCBI BLink).	protein_coding	***		1.6212	Up
AT2G38465	AT2G38465.1	unknown protein; FUNCTIONS IN: molecular_function unknown; INVOLVED IN: biological_process unknown; LOCATED IN: plasma membrane; EXPRESSED IN: 21 plant structures; EXPRESSED DURING: 11 growth stages; Has 16 Blast hits to 16 proteins in 8 species: Archae - 0; Bacteria - 0; Metazoa - 0; Fungi - 0; Plants - 16; Viruses - 0; Other Eukaryotes - 0 (source: NCBI BLink).	protein_coding	***		1.61586	Up
AT5G22290	AT5G22290.1	NAC domain containing protein 89 (NAC089); FUNCTIONS IN: sequence-specific DNA binding transcription factor activity; INVOLVED IN: multicellular organismal development, regulation of transcription; LOCATED IN: cellular_component unknown; EXPRESSED IN: 22 plant structures; EXPRESSED DURING: 12 growth stages; CONTAINS InterPro DOMAIN/s: No apical meristem (NAM) protein (InterPro:IPR003441); BEST Ar…	protein_coding	NAC DOMAIN CONTAINING PROTEIN 89 (NAC089)	ARABIDOPSIS NAC DOMAIN CONTAINING PROTEIN 89 (anac089);NAC DOMAIN CONTAINING PROTEIN 89 (NAC089)	1.61547	Up
AT2G29380	AT2G29380.1	highly ABA-induced PP2C gene 3 (HAI3); FUNCTIONS IN: protein serine/threonine phosphatase activity, catalytic activity; INVOLVED IN: protein amino acid dephosphorylation; LOCATED IN: protein serine/threonine phosphatase complex; CONTAINS InterPro DOMAIN/s: Protein phosphatase 2C, manganese/magnesium aspartate binding site (InterPro:IPR000222), Protein phosphatase 2C-related (InterPro:IPR001932), …	protein_coding	HIGHLY ABA-INDUCED PP2C GENE 3 (HAI3)	HIGHLY ABA-INDUCED PP2C GENE 3 (HAI3)	1.61265	Up
AT1G31750	AT1G31750.1	proline-rich family protein; BEST Arabidopsis thaliana protein match is: glycine-rich protein (TAIR:AT2G04063.1); Has 30775 Blast hits to 15451 proteins in 908 species: Archae - 8; Bacteria - 4096; Metazoa - 13079; Fungi - 3329; Plants - 5909; Viruses - 858; Other Eukaryotes - 3496 (source: NCBI BLink).	protein_coding	***		1.59123	Up
AT5G65165	AT5G65165.1	One of three isoforms of the iron-sulfur component of the succinate dehydrogenase complex, a component of the mitochondrial respiratory chain complex II. The product of the nuclear encoded gene is imported into the mitochondrion. Transcripts appear during seed maturation, persist through dessication, are abundant in dry seeds, and markedly decline during germination.	protein_coding	SUCCINATE DEHYDROGENASE 2-3 (SDH2-3)	SUCCINATE DEHYDROGENASE 2-3 (SDH2-3)	1.58968	Up
AT3G02480	AT3G02480.1	Late embryogenesis abundant protein (LEA) family protein; BEST Arabidopsis thaliana protein match is: Late embryogenesis abundant protein (LEA) family protein (TAIR:AT5G38760.1); Has 213 Blast hits to 189 proteins in 38 species: Archae - 0; Bacteria - 0; Metazoa - 9; Fungi - 12; Plants - 190; Viruses - 0; Other Eukaryotes - 2 (source: NCBI BLink).	protein_coding	***		1.57819	Up
AT3G50980	AT3G50980.1	dehydrin xero 1 (XERO1); FUNCTIONS IN: molecular_function unknown; INVOLVED IN: response to water, response to stress; LOCATED IN: cellular_component unknown; EXPRESSED IN: shoot apex, inflorescence meristem, petal, leaf whorl, seed; EXPRESSED DURING: F mature embryo stage, petal differentiation and expansion stage, E expanded cotyledon stage; CONTAINS InterPro DOMAIN/s: Dehydrin (InterPro:IPR000…	protein_coding	DEHYDRIN XERO 1 (XERO1)	DEHYDRIN XERO 1 (XERO1)	1.56807	Up
AT1G46554	AT1G46554.1	other RNA	other_rna	***		1.56529	Up
AT3G16120	AT3G16120.1	Dynein light chain type 1 family protein; FUNCTIONS IN: microtubule motor activity; INVOLVED IN: microtubule-based process; LOCATED IN: microtubule associated complex; EXPRESSED IN: 12 plant structures; EXPRESSED DURING: 6 growth stages; CONTAINS InterPro DOMAIN/s: Dynein light chain, type 1/2 (InterPro:IPR001372); BEST Arabidopsis thaliana protein match is: RHO guanyl-nucleotide exchange factor …	protein_coding	***		1.55372	Up
AT4G33467	AT4G33467.1	unknown protein; Has 25 Blast hits to 25 proteins in 9 species: Archae - 0; Bacteria - 0; Metazoa - 0; Fungi - 0; Plants - 25; Viruses - 0; Other Eukaryotes - 0 (source: NCBI BLink).	protein_coding	***		1.547	Up
AT5G42290	AT5G42290.1	transcription activator-related; Has 1807 Blast hits to 1807 proteins in 277 species: Archae - 0; Bacteria - 0; Metazoa - 736; Fungi - 347; Plants - 385; Viruses - 0; Other Eukaryotes - 339 (source: NCBI BLink).	protein_coding	***		1.53782	Up
AT5G04000	AT5G04000.2	unknown protein; FUNCTIONS IN: molecular_function unknown; INVOLVED IN: biological_process unknown; LOCATED IN: cellular_component unknown; EXPRESSED IN: inflorescence meristem, hypocotyl.	protein_coding	***		1.53474	Up
AT2G19900	AT2G19900.1	The malic enzyme (EC 1.1.1.40) encoded by AtNADP-ME1 is expressed in response to developmental and cell-specific signals. The enzyme is active in vitro and appears to function as a homohexamer or homooctamer. It is believed to be a cytosolic protein.	protein_coding	NADP-MALIC ENZYME 1 (NADP-ME1)	NADP-MALIC ENZYME 1 (ATNADP-ME1);NADP-MALIC ENZYME 1 (NADP-ME1)	1.52384	Up
AT3G21380	AT3G21380.1	Mannose-binding lectin superfamily protein; CONTAINS InterPro DOMAIN/s: Mannose-binding lectin (InterPro:IPR001229); BEST Arabidopsis thaliana protein match is: myrosinase-binding protein 1 (TAIR:AT1G52040.1); Has 1897 Blast hits to 750 proteins in 41 species: Archae - 0; Bacteria - 4; Metazoa - 0; Fungi - 0; Plants - 1886; Viruses - 0; Other Eukaryotes - 7 (source: NCBI BLink).	protein_coding	***		1.51813	Up
AT5G44417	AT5G44417.1	pseudogene, similar to CPRD2, blastp match of 42% identity and 7.0e-94 P-value to GP|13161397|dbj|BAB33033.1||AB056448 CPRD2 {Vigna unguiculata}	pseudogene	***		1.50672	Up
AT3G54363	AT3G54363.1	unknown protein; Has 30201 Blast hits to 17322 proteins in 780 species: Archae - 12; Bacteria - 1396; Metazoa - 17338; Fungi - 3422; Plants - 5037; Viruses - 0; Other Eukaryotes - 2996 (source: NCBI BLink).	protein_coding	***		1.50494	Up
AT1G17530	AT1G17530.1	Encodes a translocase of inner mitochondrial membrane.	protein_coding	TRANSLOCASE OF INNER MITOCHONDRIAL MEMBRANE 23 (TIM23-1)	TRANSLOCASE OF INNER MITOCHONDRIAL MEMBRANE 23 (ATTIM23-1);TRANSLOCASE OF INNER MITOCHONDRIAL MEMBRANE 23 (TIM23-1)	1.4958	Up
AT4G10020	AT4G10020.1	Encodes a putative hydroxysteroid dehydrogenase (HSD). Genes that encode HSD include: At5g50600 and At5g50700 (HSD1), At3g47350(HSD2), At3g47360(HSD3), At5g50590 and At5g50690(HSD4), At5g50770(HSD6) (Plant Cell Physiology 50:1463). Two copies of HSD1 and HSD4 exist due to a gene duplication event. In Plant Physiology 145:87, At5g50690 is HSD7, At4g10020 is HSD5.	protein_coding	HYDROXYSTEROID DEHYDROGENASE 5 (HSD5)	HYDROXYSTEROID DEHYDROGENASE 5 (AtHSD5);HYDROXYSTEROID DEHYDROGENASE 5 (HSD5)	1.49498	Up
AT5G52310	AT5G52310.1	cold regulated gene, the 5' region of cor78 has cis-acting regulatory elements that can impart cold-regulated gene expression	protein_coding	LOW-TEMPERATURE-INDUCED 78 (LTI78)	COLD REGULATED 78 (COR78);LOW-TEMPERATURE-INDUCED 78 (LTI78);RESPONSIVE TO DESSICATION 29A (RD29A); (LTI140)	1.49479	Up
AT5G63190	AT5G63190.1	MA3 domain-containing protein; CONTAINS InterPro DOMAIN/s: Initiation factor eIF-4 gamma, MA3 (InterPro:IPR003891); BEST Arabidopsis thaliana protein match is: MA3 domain-containing protein (TAIR:AT3G48390.1); Has 1948 Blast hits to 791 proteins in 110 species: Archae - 0; Bacteria - 0; Metazoa - 1230; Fungi - 12; Plants - 571; Viruses - 0; Other Eukaryotes - 135 (source: NCBI BLink).	protein_coding	***		1.4924	Up
AT1G33050	AT1G33050.1	unknown protein; FUNCTIONS IN: molecular_function unknown; INVOLVED IN: biological_process unknown; LOCATED IN: cellular_component unknown; EXPRESSED IN: 25 plant structures; EXPRESSED DURING: 15 growth stages; BEST Arabidopsis thaliana protein match is: unknown protein (TAIR:AT4G10470.1); Has 531 Blast hits to 229 proteins in 83 species: Archae - 0; Bacteria - 197; Metazoa - 59; Fungi - 50; Plan…	protein_coding	***		1.48612	Up
AT1G80090	AT1G80090.1	Cystathionine beta-synthase (CBS) family protein; CONTAINS InterPro DOMAIN/s: Cystathionine beta-synthase, core (InterPro:IPR000644); BEST Arabidopsis thaliana protein match is: Cystathionine beta-synthase (CBS) protein (TAIR:AT1G15330.1); Has 517 Blast hits to 517 proteins in 144 species: Archae - 0; Bacteria - 47; Metazoa - 83; Fungi - 146; Plants - 195; Viruses - 0; Other Eukaryotes - 46 (sour…	protein_coding	***		1.47451	Up
AT1G13640	AT1G13640.1	Phosphatidylinositol 3- and 4-kinase family protein; FUNCTIONS IN: inositol or phosphatidylinositol kinase activity, phosphotransferase activity, alcohol group as acceptor; LOCATED IN: cellular_component unknown; EXPRESSED IN: 22 plant structures; EXPRESSED DURING: 15 growth stages; CONTAINS InterPro DOMAIN/s: Phosphatidylinositol 3-/4-kinase, catalytic (InterPro:IPR000403); BEST Arabidopsis thal…	protein_coding	***		1.47208	Up
AT5G53895	AT5G53895.1	unknown protein; BEST Arabidopsis thaliana protein match is: unknown protein (TAIR:AT4G27530.1); Has 30201 Blast hits to 17322 proteins in 780 species: Archae - 12; Bacteria - 1396; Metazoa - 17338; Fungi - 3422; Plants - 5037; Viruses - 0; Other Eukaryotes - 2996 (source: NCBI BLink).	protein_coding	***		1.47176	Up
AT1G22600	AT1G22600.1	Late embryogenesis abundant protein (LEA) family protein; FUNCTIONS IN: molecular_function unknown; INVOLVED IN: biological_process unknown; LOCATED IN: endomembrane system; EXPRESSED IN: stem, embryo, sperm cell, hypocotyl, flower; EXPRESSED DURING: petal differentiation and expansion stage, D bilateral stage; BEST Arabidopsis thaliana protein match is: late embryogenesis abundant domain-contain…	protein_coding	***		1.45506	Up
AT2G02120	AT2G02120.1	Predicted to encode a PR (pathogenesis-related) protein. Belongs to the plant defensin (PDF) family with the following members: At1g75830/PDF1.1, At5g44420/PDF1.2a, At2g26020/PDF1.2b, At5g44430/PDF1.2c, At2g26010/PDF1.3, At1g19610/PDF1.4, At1g55010/PDF1.5, At2g02120/PDF2.1, At2g02100/PDF2.2, At2g02130/PDF2.3, At1g61070/PDF2.4, At5g63660/PDF2.5, At2g02140/PDF2.6, At5g38330/PDF3.1 and At4g30070/PDF…	protein_coding	(PDF2.1)	(PDF2.1);LOW-MOLECULAR-WEIGHT CYSTEINE-RICH 70 (LCR70)	1.44795	Up
AT1G58235	AT1G58235.1	unknown protein; Has 3 Blast hits to 3 proteins in 1 species: Archae - 0; Bacteria - 0; Metazoa - 0; Fungi - 0; Plants - 3; Viruses - 0; Other Eukaryotes - 0 (source: NCBI BLink).	protein_coding	***		1.44603	Up
AT5G35660	AT5G35660.1	Glycine-rich protein family; LOCATED IN: endomembrane system; Has 242106 Blast hits to 44248 proteins in 2411 species: Archae - 458; Bacteria - 59126; Metazoa - 88892; Fungi - 17902; Plants - 27548; Viruses - 3419; Other Eukaryotes - 44761 (source: NCBI BLink).	protein_coding	***		1.43087	Up
AT3G25870	AT3G25870.1	unknown protein; BEST Arabidopsis thaliana protein match is: unknown protein (TAIR:AT1G13360.1); Has 50 Blast hits to 50 proteins in 12 species: Archae - 0; Bacteria - 0; Metazoa - 0; Fungi - 0; Plants - 50; Viruses - 0; Other Eukaryotes - 0 (source: NCBI BLink).	protein_coding	***		1.4284	Up
AT3G12960	AT3G12960.1	unknown protein; Has 44 Blast hits to 44 proteins in 14 species: Archae - 0; Bacteria - 0; Metazoa - 0; Fungi - 0; Plants - 44; Viruses - 0; Other Eukaryotes - 0 (source: NCBI BLink).	protein_coding	***		1.42819	Up
AT1G06110	AT1G06110.1	SKP1/ASK-interacting protein 16 (SKIP16); CONTAINS InterPro DOMAIN/s: ApaG (InterPro:IPR007474); Has 2063 Blast hits to 2061 proteins in 779 species: Archae - 0; Bacteria - 1378; Metazoa - 194; Fungi - 63; Plants - 89; Viruses - 0; Other Eukaryotes - 339 (source: NCBI BLink).	protein_coding	SKP1/ASK-INTERACTING PROTEIN 16 (SKIP16)	SKP1/ASK-INTERACTING PROTEIN 16 (SKIP16)	1.4228	Up
AT1G80180	AT1G80180.1	unknown protein; FUNCTIONS IN: molecular_function unknown; INVOLVED IN: biological_process unknown; LOCATED IN: plasma membrane; EXPRESSED IN: 21 plant structures; EXPRESSED DURING: 10 growth stages; BEST Arabidopsis thaliana protein match is: unknown protein (TAIR:AT1G15400.3); Has 30201 Blast hits to 17322 proteins in 780 species: Archae - 12; Bacteria - 1396; Metazoa - 17338; Fungi - 3422; Pla…	protein_coding	***		1.42177	Up
AT1G07645	AT1G07645.1	dessication-induced 1VOC superfamily protein (DSI-1VOC); FUNCTIONS IN: catalytic activity; LOCATED IN: endomembrane system; EXPRESSED IN: seed; CONTAINS InterPro DOMAIN/s: Glyoxalase/bleomycin resistance protein/dioxygenase (InterPro:IPR004360); Has 35333 Blast hits to 34131 proteins in 2444 species: Archae - 798; Bacteria - 22429; Metazoa - 974; Fungi - 991; Plants - 531; Viruses - 0; Other Euka…	protein_coding	DESSICATION-INDUCED 1VOC SUPERFAMILY PROTEIN (DSI-1VOC)	DESSICATION-INDUCED 1VOC SUPERFAMILY PROTEIN (ATDSI-1VOC);DESSICATION-INDUCED 1VOC SUPERFAMILY PROTEIN (DSI-1VOC)	1.41893	Up
AT2G39980	AT2G39980.1	HXXXD-type acyl-transferase family protein; FUNCTIONS IN: transferase activity, transferring acyl groups other than amino-acyl groups, transferase activity; INVOLVED IN: response to karrikin; LOCATED IN: cellular_component unknown; EXPRESSED IN: 17 plant structures; EXPRESSED DURING: 10 growth stages; CONTAINS InterPro DOMAIN/s: Transferase (InterPro:IPR003480); BEST Arabidopsis thaliana protein …	protein_coding	***		1.41769	Up
AT2G33520	AT2G33520.1	unknown protein; Has 68 Blast hits to 68 proteins in 18 species: Archae - 0; Bacteria - 0; Metazoa - 8; Fungi - 2; Plants - 58; Viruses - 0; Other Eukaryotes - 0 (source: NCBI BLink).	protein_coding	***		1.4173	Up
AT1G54860	AT1G54860.1	Glycoprotein membrane precursor GPI-anchored; BEST Arabidopsis thaliana protein match is: Glycoprotein membrane precursor GPI-anchored (TAIR:AT3G06035.1); Has 83 Blast hits to 82 proteins in 14 species: Archae - 0; Bacteria - 0; Metazoa - 0; Fungi - 0; Plants - 83; Viruses - 0; Other Eukaryotes - 0 (source: NCBI BLink).	protein_coding	***		1.41655	Up
AT1G33055	AT1G33055.1	unknown protein; FUNCTIONS IN: molecular_function unknown; INVOLVED IN: anaerobic respiration; LOCATED IN: endomembrane system; EXPRESSED IN: 13 plant structures; EXPRESSED DURING: 6 growth stages; Has 20 Blast hits to 20 proteins in 8 species: Archae - 0; Bacteria - 0; Metazoa - 0; Fungi - 0; Plants - 20; Viruses - 0; Other Eukaryotes - 0 (source: NCBI BLink).	protein_coding	***		1.41222	Up
AT4G11040	AT4G11040.1	Protein phosphatase 2C family protein; FUNCTIONS IN: protein serine/threonine phosphatase activity, catalytic activity; INVOLVED IN: biological_process unknown; LOCATED IN: cellular_component unknown; CONTAINS InterPro DOMAIN/s: Protein phosphatase 2C-related (InterPro:IPR001932), Protein phosphatase 2C (InterPro:IPR015655), Protein phosphatase 2C, N-terminal (InterPro:IPR014045); BEST Arabidopsi…	protein_coding	***		1.40799	Up
AT1G06570	AT1G06570.1	Mutation of the PDS1 locus disrupts the activity of p-hydroxyphenylpyruvate dioxygenase (HPPDase), the first committed step in the synthesis of both plastoquinone and tocopherols in plants.	protein_coding	PHYTOENE DESATURATION 1 (PDS1)	PHYTOENE DESATURATION 1 (PDS1);4-HYDROXYPHENYLPYRUVATE DIOXYGENASE (HPD)	1.4061	Up
AT1G77950	AT1G77950.1	AGAMOUS-like 67 (AGL67); FUNCTIONS IN: sequence-specific DNA binding transcription factor activity; INVOLVED IN: regulation of transcription, DNA-dependent; LOCATED IN: nucleus; CONTAINS InterPro DOMAIN/s: Transcription factor, MADS-box (InterPro:IPR002100), Transcription factor, K-box (InterPro:IPR002487); BEST Arabidopsis thaliana protein match is: AGAMOUS-like 66 (TAIR:AT1G77980.1); Has 5849 B…	protein_coding	AGAMOUS-LIKE 67 (AGL67)	AGAMOUS-LIKE 67 (AGL67)	1.40534	Up
AT3G25910	AT3G25910.1	FUNCTIONS IN: zinc ion binding; INVOLVED IN: biological_process unknown; LOCATED IN: intracellular; EXPRESSED IN: 23 plant structures; EXPRESSED DURING: 15 growth stages; CONTAINS InterPro DOMAIN/s: Zinc finger, C2H2-like (InterPro:IPR015880), Protein of unknown function DUF1644 (InterPro:IPR012866); BEST Arabidopsis thaliana protein match is: Protein of unknown function (DUF1644) (TAIR:AT3G24740…	protein_coding	***		1.40482	Up
AT1G64110	AT1G64110.2	P-loop containing nucleoside triphosphate hydrolases superfamily protein; FUNCTIONS IN: nucleoside-triphosphatase activity, ATPase activity, nucleotide binding, ATP binding; LOCATED IN: endomembrane system; EXPRESSED IN: 8 plant structures; EXPRESSED DURING: L mature pollen stage, M germinated pollen stage, LP.04 four leaves visible, 4 anthesis, petal differentiation and expansion stage; CONTAINS…	protein_coding	***		1.3957	Up
AT1G75490	AT1G75490.1	encodes a member of the DREB subfamily A-2 of ERF/AP2 transcription factor family. The protein contains one AP2 domain. There are eight members in this subfamily including DREB2A AND DREB2B that are involved in response to drought.	protein_coding	***		1.37462	Up
AT1G65090	AT1G65090.2	unknown protein; FUNCTIONS IN: molecular_function unknown; INVOLVED IN: biological_process unknown; LOCATED IN: cellular_component unknown; BEST Arabidopsis thaliana protein match is: unknown protein (TAIR:AT5G36100.1); Has 1234 Blast hits to 904 proteins in 178 species: Archae - 0; Bacteria - 58; Metazoa - 431; Fungi - 95; Plants - 83; Viruses - 38; Other Eukaryotes - 529 (source: NCBI BLink).	protein_coding	***		1.37177	Up
AT3G16770	AT3G16770.1	Encodes a member of the ERF (ethylene response factor) subfamily B-2 of the plant specific ERF/AP2 transcription factor family (RAP2.3). The protein contains one AP2 domain. There are 5 members in this subfamily including RAP2.2 AND RAP2.12.It is localized to the nucleus and acts as a transcriptional activator through the GCC-box. It has been identified as a suppressor of Bax-induced cell death b…	protein_coding	ETHYLENE-RESPONSIVE ELEMENT BINDING PROTEIN (EBP)	RELATED TO AP2 3 (RAP2.3);ETHYLENE-RESPONSIVE ELEMENT BINDING PROTEIN (ATEBP);ETHYLENE RESPONSE FACTOR 72 (ERF72);ETHYLENE-RESPONSIVE ELEMENT BINDING PROTEIN (EBP)	1.37115	Up
AT5G48160	AT5G48160.1	Encodes a nuclear PHD finger protein that is functionally redundant with OBE1 and plays an important role in the maintenance and/or establishment of the root and shoot apical meristems.	protein_coding	OBERON2 (OBE2)	OBERON2 (OBE2)	1.35494	Up
AT4G33980	AT4G33980.2	FUNCTIONS IN: molecular_function unknown; INVOLVED IN: response to karrikin; LOCATED IN: cellular_component unknown; EXPRESSED IN: 24 plant structures; EXPRESSED DURING: 15 growth stages; BEST Arabidopsis thaliana protein match is: cold regulated gene 27 (TAIR:AT5G42900.3).	protein_coding	***		1.35385	Up
AT5G50240	AT5G50240.1	L-isoaspartyl methyltransferase 2 (PIMT2)gene, alternatively spliced.	protein_coding	PROTEIN-L-ISOASPARTATE METHYLTRANSFERASE 2 (PIMT2)	PROTEIN-L-ISOASPARTATE METHYLTRANSFERASE 2 (PIMT2)	1.35332	Up
AT4G11910	AT4G11910.1	INVOLVED IN: biological_process unknown; LOCATED IN: chloroplast; BEST Arabidopsis thaliana protein match is: non-yellowing 1 (TAIR:AT4G22920.1); Has 206 Blast hits to 202 proteins in 67 species: Archae - 0; Bacteria - 86; Metazoa - 0; Fungi - 0; Plants - 118; Viruses - 0; Other Eukaryotes - 2 (source: NCBI BLink).	protein_coding	***		1.35202	Up
AT2G15960	AT2G15960.1	unknown protein; Has 14 Blast hits to 14 proteins in 5 species: Archae - 0; Bacteria - 0; Metazoa - 0; Fungi - 0; Plants - 14; Viruses - 0; Other Eukaryotes - 0 (source: NCBI BLink).	protein_coding	***		1.34842	Up
AT4G01026	AT4G01026.1	Encodes a member of the PYR (pyrabactin resistance )/PYL(PYR1-like)/RCAR (regulatory components of ABA receptor) family proteins with 14 members. PYR/PYL/RCAR family proteins function as abscisic acid sensors. Mediate ABA-dependent regulation of protein phosphatase 2Cs ABI1 and ABI2. PYL/RCAR family proteins function as abscisic acid sensors. Mediate ABA-dependent regulation of ABI1 and ABI2.	protein_coding	PYR1-LIKE 7 (PYL7)	PYR1-LIKE 7 (PYL7);REGULATORY COMPONENTS OF ABA RECEPTOR 2 (RCAR2)	1.34372	Up
AT2G21720	AT2G21720.1	Plant protein of unknown function (DUF639); CONTAINS InterPro DOMAIN/s: Protein of unknown function DUF639 (InterPro:IPR006927); BEST Arabidopsis thaliana protein match is: Plant protein of unknown function (DUF639) (TAIR:AT5G23390.1); Has 146 Blast hits to 143 proteins in 14 species: Archae - 0; Bacteria - 4; Metazoa - 0; Fungi - 0; Plants - 142; Viruses - 0; Other Eukaryotes - 0 (source: NCBI B…	protein_coding	***		1.34025	Up
AT1G19540	AT1G19540.1	NmrA-like negative transcriptional regulator family protein; FUNCTIONS IN: binding, catalytic activity; INVOLVED IN: metabolic process; LOCATED IN: cellular_component unknown; EXPRESSED IN: 18 plant structures; EXPRESSED DURING: 11 growth stages; CONTAINS InterPro DOMAIN/s: NAD(P)-binding domain (InterPro:IPR016040), NmrA-like (InterPro:IPR008030); BEST Arabidopsis thaliana protein match is: NmrA…	protein_coding	***		1.3359	Up
AT5G05410	AT5G05410.1	Encodes a transcription factor that specifically binds to DRE/CRT cis elements (responsive to drought and low-temperature stress). Belongs to the DREB subfamily A-2 of ERF/AP2 transcription factor family (DREB2A). There are eight members in this subfamily including DREB2B. The protein contains one AP2 domain. Overexpression of transcriptional activation domain of DREB2A resulted in significant dr…	protein_coding	DRE-BINDING PROTEIN 2A (DREB2A)	DRE-BINDING PROTEIN 2A (DREB2A);DEHYDRATION-RESPONSIVE ELEMENT BINDING PROTEIN 2 (DREB2)	1.33452	Up
AT4G27530	AT4G27530.1	unknown protein; BEST Arabidopsis thaliana protein match is: unknown protein (TAIR:AT5G53895.1); Has 14 Blast hits to 14 proteins in 3 species: Archae - 0; Bacteria - 0; Metazoa - 0; Fungi - 0; Plants - 14; Viruses - 0; Other Eukaryotes - 0 (source: NCBI BLink).	protein_coding	***		1.32306	Up
AT4G27460	AT4G27460.1	Cystathionine beta-synthase (CBS) family protein; CONTAINS InterPro DOMAIN/s: Cystathionine beta-synthase, core (InterPro:IPR000644); BEST Arabidopsis thaliana protein match is: CBS domain-containing protein (TAIR:AT5G53750.1); Has 145 Blast hits to 145 proteins in 17 species: Archae - 0; Bacteria - 0; Metazoa - 1; Fungi - 0; Plants - 144; Viruses - 0; Other Eukaryotes - 0 (source: NCBI BLink).	protein_coding	***		1.32269	Up
AT1G67365	AT1G67365.1	Potential natural antisense gene, locus overlaps with AT1G67370	other_rna	***		1.31909	Up
AT1G11175	AT1G11175.1	other RNA	other_rna	***		1.30848	Up
AT1G48990	AT1G48990.1	Oleosin family protein; FUNCTIONS IN: molecular_function unknown; INVOLVED IN: lipid storage; LOCATED IN: monolayer-surrounded lipid storage body, integral to membrane, membrane; CONTAINS InterPro DOMAIN/s: Oleosin (InterPro:IPR000136); BEST Arabidopsis thaliana protein match is: Oleosin family protein (TAIR:AT3G18570.1); Has 346 Blast hits to 346 proteins in 48 species: Archae - 0; Bacteria - 0;…	protein_coding	***		1.30422	Up
AT2G23110	AT2G23110.1	Late embryogenesis abundant protein, group 6; CONTAINS InterPro DOMAIN/s: Late embryogenesis abundant protein, group 6 (InterPro:IPR018930); BEST Arabidopsis thaliana protein match is: Late embryogenesis abundant protein, group 6 (TAIR:AT2G23120.1); Has 37 Blast hits to 37 proteins in 9 species: Archae - 0; Bacteria - 0; Metazoa - 0; Fungi - 0; Plants - 37; Viruses - 0; Other Eukaryotes - 0 (sour…	protein_coding	***		1.29783	Up
AT2G28910	AT2G28910.1	Encodes a CAX-interacting protein (CXIP4). The gene product is located in the nucleus of GFP-CXIP4-expressing yeast cells. When transiently expressed in the tobacco leaves, GFP-CXIP4 locates to the nucleus as well as in discrete areas of the cytoplasm (which do not overlap with mitochondria).	protein_coding	CAX INTERACTING PROTEIN 4 (CXIP4)	CAX INTERACTING PROTEIN 4 (CXIP4)	1.29674	Up
AT4G25580	AT4G25580.1	CAP160 protein; CONTAINS InterPro DOMAIN/s: CAP160 (InterPro:IPR012418); BEST Arabidopsis thaliana protein match is: CAP160 protein (TAIR:AT5G52300.1); Has 292 Blast hits to 249 proteins in 85 species: Archae - 0; Bacteria - 26; Metazoa - 66; Fungi - 33; Plants - 116; Viruses - 9; Other Eukaryotes - 42 (source: NCBI BLink).	protein_coding	***		1.29278	Up
AT2G26020	AT2G26020.1	Predicted to encode a PR (pathogenesis-related) protein. Belongs to the plant defensin (PDF) family with the following members: At1g75830/PDF1.1, At5g44420/PDF1.2a, At2g26020/PDF1.2b, At5g44430/PDF1.2c, At2g26010/PDF1.3, At1g19610/PDF1.4, At1g55010/PDF1.5, At2g02120/PDF2.1, At2g02100/PDF2.2, At2g02130/PDF2.3, At1g61070/PDF2.4, At5g63660/PDF2.5, At2g02140/PDF2.6, At5g38330/PDF3.1 and At4g30070/PDF…	protein_coding	PLANT DEFENSIN 1.2B (PDF1.2b)	PLANT DEFENSIN 1.2B (PDF1.2b)	1.29266	Up
AT1G29680	AT1G29680.1	Protein of unknown function (DUF1264); CONTAINS InterPro DOMAIN/s: Protein of unknown function DUF1264 (InterPro:IPR010686); BEST Arabidopsis thaliana protein match is: Protein of unknown function (DUF1264) (TAIR:AT5G45690.1); Has 286 Blast hits to 286 proteins in 122 species: Archae - 0; Bacteria - 120; Metazoa - 0; Fungi - 64; Plants - 100; Viruses - 0; Other Eukaryotes - 2 (source: NCBI BLink).	protein_coding	***		1.29224	Up
AT3G12490	AT3G12490.2	Encodes a protein with cysteine proteinase inhibitor activity. Overexpression increases tolerance to abiotic stressors (i.e.salt,osmitic, cold stress).	protein_coding	CYSTATIN B (CYSB)	CYSTATIN B (ATCYSB);ARABIDOPSIS THALIANA PHYTOCYSTATIN 6 (ATCYS6);CYSTATIN B (CYSB)	1.29133	Up
AT5G21020	AT5G21020.2	unknown protein; FUNCTIONS IN: molecular_function unknown; INVOLVED IN: biological_process unknown; LOCATED IN: endomembrane system; Has 35333 Blast hits to 34131 proteins in 2444 species: Archae - 798; Bacteria - 22429; Metazoa - 974; Fungi - 991; Plants - 531; Viruses - 0; Other Eukaryotes - 9610 (source: NCBI BLink).	protein_coding	***		1.28284	Up
AT5G55240	AT5G55240.1	Catalyze hydroperoxide-dependent mono-oxygenation reactions. Require calcium for peroxygenase activity. Probably deeply buried in lipid droplets or microsomes.	protein_coding	ARABIDOPSIS THALIANA PEROXYGENASE 2 (ATPXG2)	ARABIDOPSIS THALIANA PEROXYGENASE 2 (ATPXG2)	1.27483	Up
AT1G26665	AT1G26665.2	Mediator complex, subunit Med10; FUNCTIONS IN: RNA polymerase II transcription mediator activity; INVOLVED IN: regulation of transcription from RNA polymerase II promoter; LOCATED IN: mediator complex; EXPRESSED IN: 24 plant structures; EXPRESSED DURING: 15 growth stages; CONTAINS InterPro DOMAIN/s: Mediator complex, subunit Med10 (InterPro:IPR019145); BEST Arabidopsis thaliana protein match is: …	protein_coding	***		1.27465	Up
AT1G08570	AT1G08570.1	Encodes a member of the thioredoxin family protein. Located in the chloroplast. Shows high activity towards the chloroplast 2-Cys peroxiredoxin A, and poor activity towards the chloroplast NADP-malate dehydrogenase.	protein_coding	ATYPICAL CYS HIS RICH THIOREDOXIN 4 (ACHT4)	ATYPICAL CYS HIS RICH THIOREDOXIN 4 (ACHT4)	1.27376	Up
AT4G24220	AT4G24220.1	encodes a novel protein containing mammalian death domain involved in programmed cell death. Gene is expressed in vascular system and mutants carrying dominant mutation in the gene have defective vascular patterning. Gene expression is induced specifically by wounding.	protein_coding	VEIN PATTERNING 1 (VEP1)	VEIN PATTERNING 1 (VEP1); (AWI31)	1.2696	Up
AT3G09390	AT3G09390.1	metallothionein, binds to and detoxifies excess copper and other metals, limiting oxidative damage	protein_coding	METALLOTHIONEIN 2A (MT2A)	METALLOTHIONEIN 2A (MT2A);ARABIDOPSIS THALIANA METALLOTHIONEIN-K (ATMT-K);ARABIDOPSIS THALIANA METALLOTHIONEIN-1 (ATMT-1)	1.26534	Up
AT5G44260	AT5G44260.1	Zinc finger C-x8-C-x5-C-x3-H type family protein; CONTAINS InterPro DOMAIN/s: Zinc finger, CCCH-type (InterPro:IPR000571); BEST Arabidopsis thaliana protein match is: Zinc finger C-x8-C-x5-C-x3-H type family protein (TAIR:AT1G03790.1); Has 1182 Blast hits to 968 proteins in 143 species: Archae - 0; Bacteria - 0; Metazoa - 415; Fungi - 15; Plants - 396; Viruses - 3; Other Eukaryotes - 353 (source:…	protein_coding	***		1.26262	Up
AT2G38820	AT2G38820.2	Protein of unknown function (DUF506) ; CONTAINS InterPro DOMAIN/s: Protein of unknown function DUF506, plant (InterPro:IPR006502); BEST Arabidopsis thaliana protein match is: Protein of unknown function (DUF506) (TAIR:AT3G22970.1); Has 35333 Blast hits to 34131 proteins in 2444 species: Archae - 798; Bacteria - 22429; Metazoa - 974; Fungi - 991; Plants - 531; Viruses - 0; Other Eukaryotes - 9610 …	protein_coding	***		1.25956	Up
AT1G56600	AT1G56600.1	galactinol synthase 2 (GolS2); CONTAINS InterPro DOMAIN/s: Glycosyl transferase, family 8 (InterPro:IPR002495); BEST Arabidopsis thaliana protein match is: galactinol synthase 3 (TAIR:AT1G09350.1); Has 1296 Blast hits to 1295 proteins in 304 species: Archae - 0; Bacteria - 134; Metazoa - 258; Fungi - 290; Plants - 471; Viruses - 73; Other Eukaryotes - 70 (source: NCBI BLink).	protein_coding	GALACTINOL SYNTHASE 2 (GolS2)	ARABIDOPSIS THALIANA GALACTINOL SYNTHASE 2 (AtGolS2);GALACTINOL SYNTHASE 2 (GolS2)	1.25902	Up
AT5G52420	AT5G52420.1	unknown protein; FUNCTIONS IN: molecular_function unknown; INVOLVED IN: biological_process unknown; LOCATED IN: endoplasmic reticulum; EXPRESSED IN: 24 plant structures; EXPRESSED DURING: 13 growth stages; BEST Arabidopsis thaliana protein match is: unknown protein (TAIR:AT5G23920.1); Has 30201 Blast hits to 17322 proteins in 780 species: Archae - 12; Bacteria - 1396; Metazoa - 17338; Fungi - 342…	protein_coding	***		1.25481	Up
AT5G66052	AT5G66052.1	unknown protein; Has 30201 Blast hits to 17322 proteins in 780 species: Archae - 12; Bacteria - 1396; Metazoa - 17338; Fungi - 3422; Plants - 5037; Viruses - 0; Other Eukaryotes - 2996 (source: NCBI BLink).	protein_coding	***		1.25465	Up
AT3G15450	AT3G15450.1	Aluminium induced protein with YGL and LRDR motifs; FUNCTIONS IN: molecular_function unknown; EXPRESSED IN: 25 plant structures; EXPRESSED DURING: 13 growth stages; BEST Arabidopsis thaliana protein match is: Aluminium induced protein with YGL and LRDR motifs (TAIR:AT4G27450.1); Has 430 Blast hits to 430 proteins in 86 species: Archae - 0; Bacteria - 40; Metazoa - 2; Fungi - 2; Plants - 364; Viru…	protein_coding	***		1.24737	Up
AT4G35300	AT4G35300.1	tonoplast monosaccharide transporter2 (TMT2); FUNCTIONS IN: carbohydrate transmembrane transporter activity, sugar:hydrogen symporter activity, nucleoside transmembrane transporter activity; INVOLVED IN: response to fructose stimulus, response to salt stress, response to sucrose stimulus, response to glucose stimulus; LOCATED IN: plasma membrane, vacuole, membrane; EXPRESSED IN: 27 plant structur…	protein_coding	TONOPLAST MONOSACCHARIDE TRANSPORTER2 (TMT2)	TONOPLAST MONOSACCHARIDE TRANSPORTER2 (TMT2)	1.23687	Up
AT4G07408	AT4G07408.1	unknown protein; Has 30201 Blast hits to 17322 proteins in 780 species: Archae - 12; Bacteria - 1396; Metazoa - 17338; Fungi - 3422; Plants - 5037; Viruses - 0; Other Eukaryotes - 2996 (source: NCBI BLink).	protein_coding	***		1.23327	Up
AT4G04692	AT4G04692.1	pseudogene of unknown protein	pseudogene	***		1.23316	Up
AT5G49990	AT5G49990.1	Xanthine/uracil permease family protein; FUNCTIONS IN: transmembrane transporter activity; INVOLVED IN: transport, transmembrane transport; LOCATED IN: membrane; EXPRESSED IN: 22 plant structures; EXPRESSED DURING: 13 growth stages; CONTAINS InterPro DOMAIN/s: Xanthine/uracil/vitamin C permease (InterPro:IPR006043); BEST Arabidopsis thaliana protein match is: Xanthine/uracil permease family prote…	protein_coding	***		1.22207	Up
AT1G59900	AT1G59900.1	encodes the e1 alpha subunit of the pyruvate dehydrogenase complex (PDC)	protein_coding	PYRUVATE DEHYDROGENASE COMPLEX E1 ALPHA SUBUNIT (E1 ALPHA)	PYRUVATE DEHYDROGENASE COMPLEX E1 ALPHA SUBUNIT (AT-E1 ALPHA);PYRUVATE DEHYDROGENASE COMPLEX E1 ALPHA SUBUNIT (E1 ALPHA)	1.2209	Up
AT3G20810	AT3G20810.2	2-oxoglutarate (2OG) and Fe(II)-dependent oxygenase superfamily protein; CONTAINS InterPro DOMAIN/s: Transcription factor jumonji/aspartyl beta-hydroxylase (InterPro:IPR003347); BEST Arabidopsis thaliana protein match is: 2-oxoglutarate (2OG) and Fe(II)-dependent oxygenase superfamily protein (TAIR:AT5G19840.2); Has 1945 Blast hits to 1922 proteins in 341 species: Archae - 0; Bacteria - 483; Meta…	protein_coding	***		1.21901	Up
AT5G66460	AT5G66460.1	Glycosyl hydrolase superfamily protein; FUNCTIONS IN: cation binding, hydrolase activity, hydrolyzing O-glycosyl compounds, catalytic activity; INVOLVED IN: carbohydrate metabolic process; LOCATED IN: endomembrane system; EXPRESSED IN: 17 plant structures; EXPRESSED DURING: 4 anthesis, C globular stage, 4 leaf senescence stage, petal differentiation and expansion stage, E expanded cotyledon stage…	protein_coding	ENDO-BETA-MANNASE 7 (MAN7)	ENDO-BETA-MANNASE 7 (MAN7); (AtMAN7)	1.21107	Up
AT2G15010	AT2G15010.1	Predicted to encode a PR (pathogenesis-related) protein. Belongs to the plant thionin (PR-13) family with the following members: At1g66100, At5g36910, At1g72260, At2g15010, At1g12663, At1g12660.	protein_coding	***		1.21034	Up
AT2G37200	AT2G37200.1	Uncharacterised protein family (UPF0497); CONTAINS InterPro DOMAIN/s: Uncharacterised protein family UPF0497, trans-membrane plant (InterPro:IPR006702); BEST Arabidopsis thaliana protein match is: Uncharacterised protein family (UPF0497) (TAIR:AT2G28370.1); Has 205 Blast hits to 205 proteins in 15 species: Archae - 0; Bacteria - 0; Metazoa - 0; Fungi - 0; Plants - 205; Viruses - 0; Other Eukaryot…	protein_coding	***		1.20782	Up
AT4G30935	AT4G30935.1	member of WRKY Transcription Factor; Group I	protein_coding	WRKY DNA-BINDING PROTEIN 32 (WRKY32)	WRKY DNA-BINDING PROTEIN 32 (WRKY32); (ATWRKY32)	1.19934	Up
AT5G01520	AT5G01520.1	RING/U-box superfamily protein; FUNCTIONS IN: zinc ion binding; EXPRESSED IN: 17 plant structures; EXPRESSED DURING: 8 growth stages; CONTAINS InterPro DOMAIN/s: Zinc finger, RING-type, conserved site (InterPro:IPR017907), Zinc finger, RING-type (InterPro:IPR001841), Zinc finger, C3HC4 RING-type (InterPro:IPR018957); BEST Arabidopsis thaliana protein match is: RING/U-box superfamily protein (TAIR…	protein_coding	***		1.19117	Up
AT1G62290	AT1G62290.1	Saposin-like aspartyl protease family protein; FUNCTIONS IN: aspartic-type endopeptidase activity; INVOLVED IN: proteolysis, lipid metabolic process; LOCATED IN: vacuole; EXPRESSED IN: 10 plant structures; EXPRESSED DURING: LP.06 six leaves visible, LP.04 four leaves visible, seedling growth, petal differentiation and expansion stage, LP.08 eight leaves visible; CONTAINS InterPro DOMAIN/s: Saposi…	protein_coding	***		1.18951	Up
AT3G11050	AT3G11050.1	ferritin 2 (FER2); FUNCTIONS IN: oxidoreductase activity, ferric iron binding, binding, transition metal ion binding; INVOLVED IN: response to oxidative stress, cellular iron ion homeostasis, response to abscisic acid stimulus, iron ion transport; LOCATED IN: chloroplast; EXPRESSED IN: 12 plant structures; EXPRESSED DURING: 7 growth stages; CONTAINS InterPro DOMAIN/s: Ferritin, N-terminal (InterP…	protein_coding	FERRITIN 2 (FER2)	FERRITIN 2 (ATFER2);FERRITIN 2 (FER2)	1.18879	Up
AT2G46550	AT2G46550.1	unknown protein; BEST Arabidopsis thaliana protein match is: unknown protein (TAIR:AT1G01240.3); Has 72 Blast hits to 68 proteins in 13 species: Archae - 0; Bacteria - 0; Metazoa - 1; Fungi - 0; Plants - 71; Viruses - 0; Other Eukaryotes - 0 (source: NCBI BLink).	protein_coding	***		1.1877	Up
AT3G54366	AT3G54366.1	Unknown gene	other_rna	***		1.18089	Up
AT5G65550	AT5G65550.1	UDP-Glycosyltransferase superfamily protein; FUNCTIONS IN: transferase activity, transferring glycosyl groups; INVOLVED IN: metabolic process; CONTAINS InterPro DOMAIN/s: UDP-glucuronosyl/UDP-glucosyltransferase (InterPro:IPR002213); BEST Arabidopsis thaliana protein match is: UDP-Glycosyltransferase superfamily protein (TAIR:AT5G49690.1); Has 1807 Blast hits to 1807 proteins in 277 species: Arch…	protein_coding	***		1.17938	Up
AT1G70840	AT1G70840.1	MLP-like protein 31 (MLP31); FUNCTIONS IN: molecular_function unknown; INVOLVED IN: response to biotic stimulus, defense response; LOCATED IN: cellular_component unknown; CONTAINS InterPro DOMAIN/s: Bet v I allergen (InterPro:IPR000916); BEST Arabidopsis thaliana protein match is: MLP-like protein 28 (TAIR:AT1G70830.3); Has 485 Blast hits to 453 proteins in 51 species: Archae - 0; Bacteria - 0; M…	protein_coding	MLP-LIKE PROTEIN 31 (MLP31)	MLP-LIKE PROTEIN 31 (MLP31)	1.1785	Up
AT5G14840	AT5G14840.1	pseudogene of unknown protein	pseudogene	***		1.17254	Up
AT4G36850	AT4G36850.1	PQ-loop repeat family protein / transmembrane family protein; CONTAINS InterPro DOMAIN/s: Cystinosin/ERS1p repeat (InterPro:IPR006603); BEST Arabidopsis thaliana protein match is: PQ-loop repeat family protein / transmembrane family protein (TAIR:AT2G41050.1); Has 883 Blast hits to 635 proteins in 156 species: Archae - 0; Bacteria - 0; Metazoa - 204; Fungi - 499; Plants - 92; Viruses - 0; Other E…	protein_coding	***		1.16808	Up
AT4G06746	AT4G06746.1	encodes a member of the DREB subfamily A-5 of ERF/AP2 transcription factor family (RAP2.9). The protein contains one AP2 domain. There are 16 members in this subfamily including RAP2.1 and RAP2.10.	protein_coding	RELATED TO AP2 9 (RAP2.9)	RELATED TO AP2 9 (RAP2.9);DREB AND EAR MOTIF PROTEIN 5 (DEAR5)	1.16503	Up
AT2G41710	AT2G41710.3	Integrase-type DNA-binding superfamily protein; FUNCTIONS IN: DNA binding, sequence-specific DNA binding transcription factor activity; INVOLVED IN: regulation of transcription, DNA-dependent; LOCATED IN: nucleus; EXPRESSED IN: 22 plant structures; EXPRESSED DURING: 13 growth stages; CONTAINS InterPro DOMAIN/s: DNA-binding, integrase-type (InterPro:IPR016177), Pathogenesis-related transcriptional…	protein_coding	***		1.15895	Up
AT5G18450	AT5G18450.1	encodes a member of the DREB subfamily A-2 of ERF/AP2 transcription factor family. The protein contains one AP2 domain. There are eight members in this subfamily including DREB2A AND DREB2B that are involved in response to drought.	protein_coding	***		1.15612	Up
AT2G18440	AT2G18440.1	Encodes a noncoding RNA, a member of an emerging class of transcripts that lack significant open reading frames and encode RNA as their final product.	other_rna	GENE WITH UNSTABLE TRANSCRIPT 15 (GUT15)	GENE WITH UNSTABLE TRANSCRIPT 15 (GUT15)	1.15525	Up
AT2G05580	AT2G05580.1	Glycine-rich protein family; LOCATED IN: endomembrane system; Has 461494 Blast hits to 65250 proteins in 2955 species: Archae - 1131; Bacteria - 108804; Metazoa - 177058; Fungi - 32939; Plants - 47988; Viruses - 6940; Other Eukaryotes - 86634 (source: NCBI BLink).	protein_coding	***		1.15253	Up
AT2G18540	AT2G18540.1	RmlC-like cupins superfamily protein; FUNCTIONS IN: nutrient reservoir activity; INVOLVED IN: biological_process unknown; LOCATED IN: endomembrane system; CONTAINS InterPro DOMAIN/s: Cupin, RmlC-type (InterPro:IPR011051), Cupin 1 (InterPro:IPR006045), RmlC-like jelly roll fold (InterPro:IPR014710); BEST Arabidopsis thaliana protein match is: RmlC-like cupins superfamily protein (TAIR:AT4G36700.1)…	protein_coding	***		1.14959	Up
AT5G65660	AT5G65660.1	hydroxyproline-rich glycoprotein family protein; FUNCTIONS IN: molecular_function unknown; INVOLVED IN: biological_process unknown; LOCATED IN: plasma membrane; EXPRESSED IN: 22 plant structures; EXPRESSED DURING: 13 growth stages; Has 30201 Blast hits to 17322 proteins in 780 species: Archae - 12; Bacteria - 1396; Metazoa - 17338; Fungi - 3422; Plants - 5037; Viruses - 0; Other Eukaryotes - 2996…	protein_coding	***		1.14284	Up
AT3G60300	AT3G60300.2	RWD domain-containing protein; FUNCTIONS IN: zinc ion binding; EXPRESSED IN: 24 plant structures; EXPRESSED DURING: 15 growth stages; CONTAINS InterPro DOMAIN/s: Ubiquitin-conjugating enzyme/RWD-like (InterPro:IPR016135), Zinc finger, RING-type (InterPro:IPR001841), RWD (InterPro:IPR006575).	protein_coding	***		1.13927	Up
AT2G17840	AT2G17840.1	Identified as drought-inducible gene by differential hybridization. Upregulated by high light, drought, cold and salt stress determined by microarray analysis.	protein_coding	EARLY-RESPONSIVE TO DEHYDRATION 7 (ERD7)	EARLY-RESPONSIVE TO DEHYDRATION 7 (ERD7)	1.13759	Up
AT4G39675	AT4G39675.1	unknown protein; Has 30201 Blast hits to 17322 proteins in 780 species: Archae - 12; Bacteria - 1396; Metazoa - 17338; Fungi - 3422; Plants - 5037; Viruses - 0; Other Eukaryotes - 2996 (source: NCBI BLink).	protein_coding	***		1.13631	Up
AT1G56280	AT1G56280.1	Encodes a gene whose transcript level in root and leaves increases to progressive drought stress. The increase in transcript level is independent from abscisic acid level. Sequence is not similar to any protein of known function. It appears to be a member of plant-specific gene family. It's phosphorylated by AtCPK11 in a Ca(2+)-dependent manner at Thr105 and Ser107 within the AtDi19 bipartite nuc…	protein_coding	DROUGHT-INDUCED 19 (DI19)	ARABIDOPSIS THALIANA DROUGHT-INDUCED 19 (ATDI19);DROUGHT-INDUCED 19 (DI19)	1.13462	Up
AT5G04750	AT5G04750.1	F1F0-ATPase inhibitor protein, putative; Has 54 Blast hits to 54 proteins in 13 species: Archae - 0; Bacteria - 0; Metazoa - 0; Fungi - 0; Plants - 54; Viruses - 0; Other Eukaryotes - 0 (source: NCBI BLink).	protein_coding	***		1.13308	Up
AT5G60220	AT5G60220.1	Member of TETRASPANIN family	protein_coding	TETRASPANIN4 (TET4)	TETRASPANIN4 (TET4)	1.13009	Up
AT5G06370	AT5G06370.1	NC domain-containing protein-related; CONTAINS InterPro DOMAIN/s: NC (InterPro:IPR007053); BEST Arabidopsis thaliana protein match is: NC domain-containing protein-related (TAIR:AT3G02700.1); Has 30201 Blast hits to 17322 proteins in 780 species: Archae - 12; Bacteria - 1396; Metazoa - 17338; Fungi - 3422; Plants - 5037; Viruses - 0; Other Eukaryotes - 2996 (source: NCBI BLink).	protein_coding	***		1.1257	Up
AT4G18650	AT4G18650.1	transcription factor-related; FUNCTIONS IN: molecular_function unknown; INVOLVED IN: biological_process unknown; LOCATED IN: endomembrane system; BEST Arabidopsis thaliana protein match is: unknown protein (TAIR:AT3G14880.2); Has 523 Blast hits to 523 proteins in 36 species: Archae - 0; Bacteria - 0; Metazoa - 2; Fungi - 0; Plants - 521; Viruses - 0; Other Eukaryotes - 0 (source: NCBI BLink).	protein_coding	***		1.12265	Up
AT3G48560	AT3G48560.1	Catalyzes the formation of acetolactate from pyruvate, the first step in valine and isoleucine biosynthesis. Requires FAD, thiamine pyrophosphate and Mg. Inhibited by the sulphonylurea herbicide, chlorsulphuron, and the imidazolinone herbicide, imazapyr. The obtained crystal structure of acetohydroxyacid synthase AHAS, EC 2.2.1.6)in complex with herbicides of the sulphonylurea and imidazolinone f…	protein_coding	CHLORSULFURON/IMIDAZOLINONE RESISTANT 1 (CSR1)	CHLORSULFURON/IMIDAZOLINONE RESISTANT 1 (CSR1);ACETOLACTATE SYNTHASE (ALS);ACETOHYDROXY ACID SYNTHASE (AHAS);TRIAZOLOPYRIMIDINE RESISTANT 5 (TZP5);IMIDAZOLE RESISTANT 1 (IMR1)	1.12113	Up
AT4G18660	AT4G18660.1	unknown protein; BEST Arabidopsis thaliana protein match is: unknown protein (TAIR:AT4G18690.1); Has 115 Blast hits to 115 proteins in 20 species: Archae - 0; Bacteria - 0; Metazoa - 0; Fungi - 0; Plants - 115; Viruses - 0; Other Eukaryotes - 0 (source: NCBI BLink).	protein_coding	***		1.12053	Up
AT5G46840	AT5G46840.1	RNA-binding (RRM/RBD/RNP motifs) family protein; FUNCTIONS IN: RNA binding, nucleotide binding, nucleic acid binding; EXPRESSED IN: 24 plant structures; EXPRESSED DURING: 15 growth stages; CONTAINS InterPro DOMAIN/s: RNA recognition motif, RNP-1 (InterPro:IPR000504), Nucleotide-binding, alpha-beta plait (InterPro:IPR012677); Has 1807 Blast hits to 1807 proteins in 277 species: Archae - 0; Bacteri…	protein_coding	***		1.10823	Up
AT5G49640	AT5G49640.1	unknown protein; Has 1807 Blast hits to 1807 proteins in 277 species: Archae - 0; Bacteria - 0; Metazoa - 736; Fungi - 347; Plants - 385; Viruses - 0; Other Eukaryotes - 339 (source: NCBI BLink).	protein_coding	***		1.10787	Up
AT1G28330	AT1G28330.5	dormancy-associated protein (DRM1)	protein_coding	***		1.09748	Up
AT5G03240	AT5G03240.1	encodes ubiquitin that is attached to proteins destined for degradation. UBQ3 is most homologous with UBQ4, and is expressed in higher levels in vegetative tissue but lower levels in flowers than UBQ4. UBQ3 encodes different number of ubiquitins in different ecotypes. UBQ3 transcript level is modulated by UV-B and light/dark treatments.	protein_coding	POLYUBIQUITIN 3 (UBQ3)	POLYUBIQUITIN 3 (UBQ3)	1.09452	Up
AT4G38580	AT4G38580.1	putative farnesylated protein (At4g38580) mRNA, complete	protein_coding	FARNESYLATED PROTEIN 6 (FP6)	FARNESYLATED PROTEIN 6 (ATFP6);HEAVY METAL ASSOCIATED ISOPRENYLATED PLANT PROTEIN 26 (HIPP26);FARNESYLATED PROTEIN 6 (FP6)	1.08987	Up
AT5G43770	AT5G43770.1	proline-rich family protein; FUNCTIONS IN: molecular_function unknown; INVOLVED IN: biological_process unknown; LOCATED IN: chloroplast; Has 1807 Blast hits to 1807 proteins in 277 species: Archae - 0; Bacteria - 0; Metazoa - 736; Fungi - 347; Plants - 385; Viruses - 0; Other Eukaryotes - 339 (source: NCBI BLink).	protein_coding	***		1.08861	Up
AT1G08650	AT1G08650.1	Encodes a phosphoenolpyruvate carboxylase kinase that is expressed at highest levels in leaves. Expression is induced by light.	protein_coding	PHOSPHOENOLPYRUVATE CARBOXYLASE KINASE (PPCK1)	PHOSPHOENOLPYRUVATE CARBOXYLASE KINASE (PPCK1);PHOSPHOENOLPYRUVATE CARBOXYLASE KINASE 1 (ATPPCK1)	1.07855	Up
AT5G60460	AT5G60460.1	Preprotein translocase Sec, Sec61-beta subunit protein; FUNCTIONS IN: protein transporter activity; INVOLVED IN: protein transport; LOCATED IN: plasma membrane; EXPRESSED IN: 22 plant structures; EXPRESSED DURING: 13 growth stages; CONTAINS InterPro DOMAIN/s: Preprotein translocase Sec, Sec61-beta subunit, eukarya (InterPro:IPR016482), Preprotein translocase Sec, Sec61-beta subunit (InterPro:IPR0…	protein_coding	***		1.07521	Up
AT2G24260	AT2G24260.1	Encodes a basic helix-loop-helix (bHLH) protein that regulates root hair development. One of the three Arabidopsis homologs of the Lotus japonicus ROOTHAIRLESS1 (LjRHL1) gene: At2g24260 (AtLRL1), At4g30980 (AtLRL2), and At5g58010 (AtLRL3).	protein_coding	LJRHL1-LIKE1 (LRL1)	LJRHL1-LIKE1 (LRL1)	1.07108	Up
AT1G05340	AT1G05340.1	unknown protein; FUNCTIONS IN: molecular_function unknown; INVOLVED IN: biological_process unknown; LOCATED IN: chloroplast; EXPRESSED IN: 14 plant structures; EXPRESSED DURING: 7 growth stages; BEST Arabidopsis thaliana protein match is: unknown protein (TAIR:AT2G32210.1); Has 189 Blast hits to 189 proteins in 27 species: Archae - 0; Bacteria - 0; Metazoa - 0; Fungi - 21; Plants - 168; Viruses -…	protein_coding	***		1.07037	Up
AT4G15780	AT4G15780.1	member of VAMP72 Gene Family	protein_coding	VESICLE-ASSOCIATED MEMBRANE PROTEIN 724 (VAMP724)	ARABIDOPSIS THALIANA VESICLE-ASSOCIATED MEMBRANE PROTEIN 724 (ATVAMP724);VESICLE-ASSOCIATED MEMBRANE PROTEIN 724 (VAMP724)	1.07037	Up
AT1G61620	AT1G61620.1	phosphoinositide binding; CONTAINS InterPro DOMAIN/s: Zinc finger, RING-type, conserved site (InterPro:IPR017907), Nitric oxide synthase-interacting (InterPro:IPR016818), Zinc finger, RING-type (InterPro:IPR001841); Has 510 Blast hits to 510 proteins in 182 species: Archae - 0; Bacteria - 0; Metazoa - 167; Fungi - 129; Plants - 138; Viruses - 0; Other Eukaryotes - 76 (source: NCBI BLink).	protein_coding	***		1.06862	Up
AT2G44410	AT2G44410.1	RING/U-box superfamily protein; FUNCTIONS IN: zinc ion binding; EXPRESSED IN: cultured cell; CONTAINS InterPro DOMAIN/s: Zinc finger, RING-type (InterPro:IPR001841); BEST Arabidopsis thaliana protein match is: RING/U-box superfamily protein (TAIR:AT3G58030.4); Has 1419 Blast hits to 1419 proteins in 219 species: Archae - 0; Bacteria - 0; Metazoa - 641; Fungi - 147; Plants - 430; Viruses - 10; Oth…	protein_coding	***		1.06776	Up
AT4G38810	AT4G38810.2	Calcium-binding EF-hand family protein; FUNCTIONS IN: calcium ion binding; LOCATED IN: cellular_component unknown; EXPRESSED IN: 23 plant structures; EXPRESSED DURING: 13 growth stages; CONTAINS InterPro DOMAIN/s: EF-Hand 1, calcium-binding site (InterPro:IPR018247), EF-HAND 2 (InterPro:IPR018249), Calcium-binding EF-hand (InterPro:IPR002048); BEST Arabidopsis thaliana protein match is: calcium-b…	protein_coding	***		1.06666	Up
AT1G03880	AT1G03880.1	Protein is tyrosine-phosphorylated and its phosphorylation state is modulated in response to ABA in Arabidopsis thaliana seeds.	protein_coding	CRUCIFERIN 2 (CRU2)	CRUCIFERIN 2 (CRU2);CRUCIFERIN B (CRB)	1.06475	Up
AT3G14595	AT3G14595.1	Ribosomal protein L18ae family; BEST Arabidopsis thaliana protein match is: Ribosomal protein L18ae family (TAIR:AT1G17080.1); Has 132 Blast hits to 132 proteins in 17 species: Archae - 0; Bacteria - 2; Metazoa - 0; Fungi - 0; Plants - 129; Viruses - 0; Other Eukaryotes - 1 (source: NCBI BLink).	protein_coding	***		1.064	Up
AT1G14740	AT1G14740.1	Protein of unknown function (DUF1423); CONTAINS InterPro DOMAIN/s: Protein of unknown function DUF1423, plant (InterPro:IPR004082); BEST Arabidopsis thaliana protein match is: Protein of unknown function (DUF1423) (TAIR:AT3G63500.1); Has 415 Blast hits to 414 proteins in 82 species: Archae - 3; Bacteria - 32; Metazoa - 64; Fungi - 8; Plants - 255; Viruses - 0; Other Eukaryotes - 53 (source: NCBI …	protein_coding	***		1.06183	Up
AT2G32090	AT2G32090.1	Lactoylglutathione lyase / glyoxalase I family protein; CONTAINS InterPro DOMAIN/s: Glyoxalase/bleomycin resistance protein/dioxygenase (InterPro:IPR004360); BEST Arabidopsis thaliana protein match is: Lactoylglutathione lyase / glyoxalase I family protein (TAIR:AT2G28420.1); Has 572 Blast hits to 572 proteins in 208 species: Archae - 2; Bacteria - 303; Metazoa - 9; Fungi - 34; Plants - 172; Viru…	protein_coding	***		1.06046	Up
AT3G14360	AT3G14360.1	alpha/beta-Hydrolases superfamily protein; FUNCTIONS IN: triglyceride lipase activity; INVOLVED IN: lipid metabolic process; LOCATED IN: cellular_component unknown; EXPRESSED IN: 23 plant structures; EXPRESSED DURING: 12 growth stages; CONTAINS InterPro DOMAIN/s: Lipase, class 3 (InterPro:IPR002921); BEST Arabidopsis thaliana protein match is: alpha/beta-Hydrolases superfamily protein (TAIR:AT5G4…	protein_coding	***		1.05521	Up
AT5G05220	AT5G05220.1	unknown protein; Has 30201 Blast hits to 17322 proteins in 780 species: Archae - 12; Bacteria - 1396; Metazoa - 17338; Fungi - 3422; Plants - 5037; Viruses - 0; Other Eukaryotes - 2996 (source: NCBI BLink).	protein_coding	***		1.0527	Up
AT5G56140	AT5G56140.1	RNA-binding KH domain-containing protein; FUNCTIONS IN: RNA binding, nucleic acid binding; INVOLVED IN: biological_process unknown; LOCATED IN: cellular_component unknown; EXPRESSED IN: 22 plant structures; EXPRESSED DURING: 13 growth stages; CONTAINS InterPro DOMAIN/s: K Homology (InterPro:IPR004087); BEST Arabidopsis thaliana protein match is: RNA-binding KH domain-containing protein (TAIR:AT4G…	protein_coding	***		1.05167	Up
AT5G60760	AT5G60760.1	P-loop containing nucleoside triphosphate hydrolases superfamily protein; BEST Arabidopsis thaliana protein match is: P-loop containing nucleoside triphosphate hydrolases superfamily protein (TAIR:AT3G45090.1); Has 1216 Blast hits to 969 proteins in 195 species: Archae - 93; Bacteria - 85; Metazoa - 220; Fungi - 67; Plants - 127; Viruses - 43; Other Eukaryotes - 581 (source: NCBI BLink).	protein_coding	***		1.05098	Up
AT4G01000	AT4G01000.1	Ubiquitin-like superfamily protein; FUNCTIONS IN: molecular_function unknown; LOCATED IN: cellular_component unknown; EXPRESSED IN: cultured cell; CONTAINS InterPro DOMAIN/s: Ubiquitin (InterPro:IPR000626); BEST Arabidopsis thaliana protein match is: ubiquitin family protein (TAIR:AT3G06455.1); Has 9247 Blast hits to 4627 proteins in 669 species: Archae - 0; Bacteria - 50; Metazoa - 4022; Fungi -…	protein_coding	***		1.04819	Up
AT2G31350	AT2G31350.1	Encodes a mitochondrial glyoxalase 2 that can accommodate a number of different metal centers and with the predominant metal center being Fe(III)Zn(II).	protein_coding	GLYOXALASE 2-5 (GLX2-5)	GLYOXALASE 2-5 (GLX2-5)	1.04697	Up
AT4G32770	AT4G32770.1	Tocopherol cyclase involved in tocopherol (vitamin E)synthesis. VTE1 over-expressing plants have increased tocopherol indicating VTE1 is a major limiting factor in tocopherol synthesis. Mutants defective in this gene accumulate high amounts of zeaxanthin in conditions of high light or low temperature. Plays a role in the adaptation to low temperature stress, notably phloem loading.	protein_coding	VITAMIN E DEFICIENT 1 (VTE1)	VITAMIN E DEFICIENT 1 (VTE1);SUCROSE EXPORT DEFECTIVE 1 (ATSDX1)	1.04569	Up
AT5G24735	AT5G24735.1	Unknown gene	other_rna	***		1.0412	Up
AT3G59940	AT3G59940.1	Galactose oxidase/kelch repeat superfamily protein; CONTAINS InterPro DOMAIN/s: F-box domain, cyclin-like (InterPro:IPR001810), Galactose oxidase/kelch, beta-propeller (InterPro:IPR011043), Kelch repeat type 1 (InterPro:IPR006652), Kelch related (InterPro:IPR013089), Kelch-type beta propeller (InterPro:IPR015915); BEST Arabidopsis thaliana protein match is: Galactose oxidase/kelch repeat superfam…	protein_coding	***		1.03827	Up
AT4G15390	AT4G15390.1	HXXXD-type acyl-transferase family protein; FUNCTIONS IN: transferase activity, transferring acyl groups other than amino-acyl groups, transferase activity; INVOLVED IN: biological_process unknown; LOCATED IN: cellular_component unknown; EXPRESSED IN: hypocotyl, root; CONTAINS InterPro DOMAIN/s: Transferase (InterPro:IPR003480); BEST Arabidopsis thaliana protein match is: HXXXD-type acyl-transfer…	protein_coding	***		1.03777	Up
AT2G45620	AT2G45620.1	Nucleotidyltransferase family protein; FUNCTIONS IN: nucleotidyltransferase activity; INVOLVED IN: biological_process unknown; LOCATED IN: cellular_component unknown; EXPRESSED IN: 23 plant structures; EXPRESSED DURING: 14 growth stages; CONTAINS InterPro DOMAIN/s: Nucleotidyl transferase domain (InterPro:IPR002934), PAP/25A-associated (InterPro:IPR002058); BEST Arabidopsis thaliana protein match…	protein_coding	***		1.03135	Up
AT5G17550	AT5G17550.1	peroxin 19-2 (PEX19-2); CONTAINS InterPro DOMAIN/s: Pex19 protein (InterPro:IPR006708); BEST Arabidopsis thaliana protein match is: peroxin 19-1 (TAIR:AT3G03490.1); Has 30201 Blast hits to 17322 proteins in 780 species: Archae - 12; Bacteria - 1396; Metazoa - 17338; Fungi - 3422; Plants - 5037; Viruses - 0; Other Eukaryotes - 2996 (source: NCBI BLink).	protein_coding	PEROXIN 19-2 (PEX19-2)	PEROXIN 19-2 (PEX19-2); (AtPEX19-2)	1.02929	Up
AT1G77120	AT1G77120.1	Catalyzes the reduction of acetaldehyde using NADH as reductant. Requires zinc for activity. Dimer. Anaerobic response polypeptide (ANP). Fermentation. The protein undergoes thiolation following treatment with the oxidant tert-butylhydroperoxide.	protein_coding	ALCOHOL DEHYDROGENASE 1 (ADH1)	ALCOHOL DEHYDROGENASE 1 (ADH1);ALCOHOL DEHYDROGENASE (ADH);ARABIDOPSIS THALIANA ALCOHOL DEHYDROGENASE (ATADH); (ATADH1)	1.02858	Up
AT5G57900	AT5G57900.1	F-box protein, interacts with SKP1/ASK1 subunit of SCF ubiquitin ligase in a glucose-dependent manner	protein_coding	SKP1 INTERACTING PARTNER 1 (SKIP1)	SKP1 INTERACTING PARTNER 1 (SKIP1)	1.02703	Up
AT5G62800	AT5G62800.1	Protein with RING/U-box and TRAF-like domains; FUNCTIONS IN: ubiquitin-protein ligase activity, zinc ion binding; INVOLVED IN: multicellular organismal development, protein ubiquitination, ubiquitin-dependent protein catabolic process; LOCATED IN: nucleus; EXPRESSED IN: stem; CONTAINS InterPro DOMAIN/s: TRAF-like (InterPro:IPR008974), Seven-in-absentia protein, TRAF-like domain (InterPro:IPR01812…	protein_coding	***		1.02323	Up
AT2G39705	AT2G39705.1	ROTUNDIFOLIA like 8 (RTFL8); FUNCTIONS IN: molecular_function unknown; INVOLVED IN: shoot development; LOCATED IN: chloroplast; EXPRESSED IN: 23 plant structures; EXPRESSED DURING: 13 growth stages; CONTAINS InterPro DOMAIN/s: DVL (InterPro:IPR012552); BEST Arabidopsis thaliana protein match is: ROTUNDIFOLIA like 7 (TAIR:AT3G55515.1); Has 171 Blast hits to 171 proteins in 12 species: Archae - 0; …	protein_coding	ROTUNDIFOLIA LIKE 8 (RTFL8)	ROTUNDIFOLIA LIKE 8 (RTFL8);DEVIL 11 (DVL11)	1.02219	Up
AT5G11090	AT5G11090.1	serine-rich protein-related; BEST Arabidopsis thaliana protein match is: serine-rich protein-related (TAIR:AT5G25280.2); Has 1807 Blast hits to 1807 proteins in 277 species: Archae - 0; Bacteria - 0; Metazoa - 736; Fungi - 347; Plants - 385; Viruses - 0; Other Eukaryotes - 339 (source: NCBI BLink).	protein_coding	***		1.0206	Up
AT1G21780	AT1G21780.1	BTB/POZ domain-containing protein. Contains similarity to gb:AJ000644 SPOP (speckle-type POZ protein) from Homo sapiens and contains a PF:00651 BTB/POZ domain. ESTs gb:T75841, gb:R89974, gb:R30221, gb:N96386, gb:T76457, gb:AI100013 and gb:T76456 come from this gene;supported by full-length. Interacts with CUL3A and CUL3B.	protein_coding	***		1.01681	Up
AT3G44290	AT3G44290.1	NAC domain containing protein 60 (NAC060); FUNCTIONS IN: sequence-specific DNA binding transcription factor activity; INVOLVED IN: multicellular organismal development, regulation of transcription; LOCATED IN: cellular_component unknown; CONTAINS InterPro DOMAIN/s: No apical meristem (NAM) protein (InterPro:IPR003441); BEST Arabidopsis thaliana protein match is: NAC domain containing protein 89 (…	protein_coding	NAC DOMAIN CONTAINING PROTEIN 60 (NAC060)	ARABIDOPSIS NAC DOMAIN CONTAINING PROTEIN 60 (anac060);NAC DOMAIN CONTAINING PROTEIN 60 (NAC060)	1.01095	Up
AT1G13360	AT1G13360.1	unknown protein; BEST Arabidopsis thaliana protein match is: unknown protein (TAIR:AT3G25870.1); Has 69 Blast hits to 69 proteins in 16 species: Archae - 0; Bacteria - 0; Metazoa - 6; Fungi - 0; Plants - 63; Viruses - 0; Other Eukaryotes - 0 (source: NCBI BLink).	protein_coding	***		1.00742	Up
AT1G14950	AT1G14950.1	Polyketide cyclase/dehydrase and lipid transport superfamily protein; FUNCTIONS IN: molecular_function unknown; INVOLVED IN: response to biotic stimulus, defense response; LOCATED IN: cellular_component unknown; EXPRESSED IN: seed; CONTAINS InterPro DOMAIN/s: Bet v I allergen (InterPro:IPR000916); BEST Arabidopsis thaliana protein match is: Polyketide cyclase/dehydrase and lipid transport superfa…	protein_coding	***		1.00557	Up
AT5G42820	AT5G42820.2	U2 auxiliary factor small subunit. The atU2AF35b protein and its homolog, atU2AF35a, contain most of the conserved domains of hsU2AF35, including the psiRRM, one RS domain, two zinc fingers, and the two regions for interacting with U2AF large subunit. Both proteins lack the stretch of glycines present in human U2AF35. The sequences are overall 83% identical, and each Arabidopsis homolog shows app…	protein_coding	(U2AF35B)	(ATU2AF35B); (U2AF35B)	1.00413	Up
AT1G67100	AT1G67100.1	LOB domain-containing protein 40 (LBD40); CONTAINS InterPro DOMAIN/s: Lateral organ boundaries, LOB (InterPro:IPR004883); BEST Arabidopsis thaliana protein match is: LOB domain-containing protein 41 (TAIR:AT3G02550.1); Has 635 Blast hits to 634 proteins in 26 species: Archae - 0; Bacteria - 0; Metazoa - 0; Fungi - 0; Plants - 635; Viruses - 0; Other Eukaryotes - 0 (source: NCBI BLink).	protein_coding	LOB DOMAIN-CONTAINING PROTEIN 40 (LBD40)	LOB DOMAIN-CONTAINING PROTEIN 40 (LBD40)	1.00185	Up
AT5G54080	AT5G54080.1	homogentisate 1,2-dioxygenase	protein_coding	HOMOGENTISATE 1,2-DIOXYGENASE (HGO)	HOMOGENTISATE 1,2-DIOXYGENASE (HGO)	1.00045	Up
AT5G45750	AT5G45750.1	RAB GTPase homolog A1C (RABA1c); FUNCTIONS IN: GTP binding; INVOLVED IN: protein transport, small GTPase mediated signal transduction; LOCATED IN: plasma membrane, nucleus, vacuole; EXPRESSED IN: 26 plant structures; EXPRESSED DURING: 14 growth stages; CONTAINS InterPro DOMAIN/s: Ras GTPase (InterPro:IPR001806), Small GTP-binding protein (InterPro:IPR005225), Small GTPase (InterPro:IPR020851), Ra…	protein_coding	RAB GTPASE HOMOLOG A1C (RABA1c)	ARABIDOPSIS RAB GTPASE HOMOLOG A1C (AtRABA1c);RAB GTPASE HOMOLOG A1C (RABA1c)	-1.00124	Down
AT5G27820	AT5G27820.1	Ribosomal L18p/L5e family protein; FUNCTIONS IN: structural constituent of ribosome; INVOLVED IN: translation, ribosome biogenesis; LOCATED IN: ribosome, intracellular; EXPRESSED IN: 22 plant structures; EXPRESSED DURING: 13 growth stages; CONTAINS InterPro DOMAIN/s: Ribosomal protein L18/L5 (InterPro:IPR005484); BEST Arabidopsis thaliana protein match is: Ribosomal L18p/L5e family protein (TAIR:…	protein_coding	***		-1.0031	Down
AT4G13930	AT4G13930.1	Encodes a serine hydroxymethyltransferase maximally expressed in root	protein_coding	SERINE HYDROXYMETHYLTRANSFERASE 4 (SHM4)	SERINE HYDROXYMETHYLTRANSFERASE 4 (SHM4)	-1.00319	Down
AT1G51070	AT1G51070.2	basic Helix-Loop-Helix 115 (bHLH115); FUNCTIONS IN: DNA binding, sequence-specific DNA binding transcription factor activity; INVOLVED IN: regulation of transcription; LOCATED IN: nucleus; EXPRESSED IN: 22 plant structures; EXPRESSED DURING: 13 growth stages; CONTAINS InterPro DOMAIN/s: Helix-loop-helix DNA-binding domain (InterPro:IPR001092), Helix-loop-helix DNA-binding (InterPro:IPR011598); BE…	protein_coding	***		-1.00392	Down
AT1G56340	AT1G56340.1	Encodes one of three Arabidopsis calreticulins. In CRT-deficient mouse fibroblasts, this protein restores ER Ca2+ levels.	protein_coding	CALRETICULIN 1A (CRT1a)	CALRETICULIN 1 (CRT1);CALRETICULIN 1A (CRT1a); (AtCRT1a)	-1.00442	Down
AT3G56940	AT3G56940.1	Encodes a putative ZIP protein with varying mRNA accumulation in leaves, stems and roots. Has a consensus carboxylate-bridged di-iron binding site.	protein_coding	COPPER RESPONSE DEFECT 1 (CRD1)	COPPER RESPONSE DEFECT 1 (CRD1); (CHL27); (ACSF)	-1.00554	Down
AT3G19390	AT3G19390.1	Granulin repeat cysteine protease family protein; FUNCTIONS IN: cysteine-type endopeptidase activity, cysteine-type peptidase activity; INVOLVED IN: proteolysis; LOCATED IN: endomembrane system; EXPRESSED IN: 9 plant structures; EXPRESSED DURING: 4 anthesis, petal differentiation and expansion stage; CONTAINS InterPro DOMAIN/s: Peptidase C1A, papain (InterPro:IPR013128), Proteinase inhibitor I29,…	protein_coding	***		-1.00613	Down
AT1G75780	AT1G75780.1	beta tubulin gene downregulated by phytochrome A (phyA)-mediated far-red light high-irradiance and the phytochrome B (phyB)-mediated red light high-irradiance responses	protein_coding	TUBULIN BETA-1 CHAIN (TUB1)	TUBULIN BETA-1 CHAIN (TUB1)	-1.00638	Down
AT1G66200	AT1G66200.3	encodes a cytosolic glutamate synthetase, this enzyme has low affinity with substrate ammonium	protein_coding	***		-1.0064	Down
AT1G17345	AT1G17345.1	SAUR-like auxin-responsive protein family ; CONTAINS InterPro DOMAIN/s: Auxin responsive SAUR protein (InterPro:IPR003676); BEST Arabidopsis thaliana protein match is: SAUR-like auxin-responsive protein family (TAIR:AT1G72430.1); Has 128 Blast hits to 128 proteins in 13 species: Archae - 0; Bacteria - 0; Metazoa - 0; Fungi - 0; Plants - 128; Viruses - 0; Other Eukaryotes - 0 (source: NCBI BLink).	protein_coding	***		-1.01016	Down
AT5G49480	AT5G49480.1	AtCP1 encodes a novel Ca2+-binding protein, which shares sequence similarities with calmodulins. The expression of AtCP1 is induced by NaCl.	protein_coding	CA2+-BINDING PROTEIN 1 (CP1)	CA2+-BINDING PROTEIN 1 (ATCP1);CA2+-BINDING PROTEIN 1 (CP1)	-1.01059	Down
AT3G14415	AT3G14415.2	Aldolase-type TIM barrel family protein; FUNCTIONS IN: glycolate oxidase activity, oxidoreductase activity, FMN binding, catalytic activity; INVOLVED IN: oxidation reduction, metabolic process; LOCATED IN: peroxisome; EXPRESSED IN: guard cell, leaf; CONTAINS InterPro DOMAIN/s: Aldolase-type TIM barrel (InterPro:IPR013785), FMN-dependent alpha-hydroxy acid dehydrogenase, active site (InterPro:IPR0…	protein_coding	***		-1.01095	Down
AT1G48630	AT1G48630.1	Encodes a protein with similarity to mammalian RACKs. RACKs function to shuttle activated protein kinase C to different subcellular sites and may also function as a scaffold through physical interactions with other proteins. RACK1B has no phenotype on its own and probably acts redundantly with RACK1A and RACK1C.	protein_coding	RECEPTOR FOR ACTIVATED C KINASE 1 B (RACK1B_AT)	RECEPTOR FOR ACTIVATED C KINASE 1 B (RACK1B_AT)	-1.01138	Down
AT1G07070	AT1G07070.1	Ribosomal protein L35Ae family protein; FUNCTIONS IN: structural constituent of ribosome; INVOLVED IN: translation, ribosome biogenesis; LOCATED IN: ribosome, cytosolic large ribosomal subunit; EXPRESSED IN: 22 plant structures; EXPRESSED DURING: 13 growth stages; CONTAINS InterPro DOMAIN/s: Ribosomal protein L35Ae (InterPro:IPR001780), Ribosomal protein L35Ae, conserved site (InterPro:IPR018266)…	protein_coding	***		-1.01205	Down
AT3G12110	AT3G12110.1	Encodes an actin that is expressed predominantly during reproductive development.	protein_coding	ACTIN-11 (ACT11)	ACTIN-11 (ACT11)	-1.01207	Down
AT5G26270	AT5G26270.1	unknown protein; Has 1807 Blast hits to 1807 proteins in 277 species: Archae - 0; Bacteria - 0; Metazoa - 736; Fungi - 347; Plants - 385; Viruses - 0; Other Eukaryotes - 339 (source: NCBI BLink).	protein_coding	***		-1.01429	Down
AT1G49470	AT1G49470.1	Family of unknown function (DUF716) ; FUNCTIONS IN: molecular_function unknown; INVOLVED IN: biological_process unknown; LOCATED IN: endomembrane system; EXPRESSED IN: 20 plant structures; EXPRESSED DURING: 10 growth stages; CONTAINS InterPro DOMAIN/s: Protein of unknown function DUF716 (InterPro:IPR006904); BEST Arabidopsis thaliana protein match is: Family of unknown function (DUF716) (TAIR:AT1…	protein_coding	***		-1.01433	Down
AT3G22890	AT3G22890.1	encodes ATP sulfurylase, the first enzyme in the sulfate assimilation pathway of Arabidopsis.	protein_coding	ATP SULFURYLASE 1 (APS1)	ATP SULFURYLASE 1 (APS1)	-1.01572	Down
AT1G17190	AT1G17190.1	Encodes glutathione transferase belonging to the tau class of GSTs. Naming convention according to Wagner et al. (2002).	protein_coding	GLUTATHIONE S-TRANSFERASE TAU 26 (GSTU26)	GLUTATHIONE S-TRANSFERASE TAU 26 (ATGSTU26);GLUTATHIONE S-TRANSFERASE TAU 26 (GSTU26)	-1.01634	Down
AT3G10610	AT3G10610.1	Ribosomal S17 family protein; FUNCTIONS IN: structural constituent of ribosome; INVOLVED IN: translation; LOCATED IN: cytosolic small ribosomal subunit, cytosolic ribosome, ribosome; EXPRESSED IN: 22 plant structures; EXPRESSED DURING: 13 growth stages; CONTAINS InterPro DOMAIN/s: Ribosomal protein S17e (InterPro:IPR001210), Ribosomal protein S17e, conserved site (InterPro:IPR018273); BEST Arabid…	protein_coding	***		-1.01638	Down
AT5G54490	AT5G54490.1	Encodes a PINOID (PID)-binding protein containing putative EF-hand calcium-binding motifs. The interaction is dependent on the presence of calcium. mRNA expression is up-regulated by auxin. Not a phosphorylation target of PID, likely acts upstream of PID to regulate the activity of this protein in response to changes in calcium levels.	protein_coding	PINOID-BINDING PROTEIN 1 (PBP1)	PINOID-BINDING PROTEIN 1 (PBP1)	-1.01666	Down
AT5G64620	AT5G64620.1	Plant cell wall (CWI) and vacuolar invertases (VI) play important roles in carbohydrate metabolism, stress responses and sugar signaling.	protein_coding	CELL WALL / VACUOLAR INHIBITOR OF FRUCTOSIDASE 2 (C/VIF2)	CELL WALL / VACUOLAR INHIBITOR OF FRUCTOSIDASE 2 (C/VIF2);CELL WALL / VACUOLAR INHIBITOR OF FRUCTOSIDASE 2 (ATC/VIF2)	-1.01801	Down
AT5G60920	AT5G60920.1	Encodes a glycosylphosphatidylinositol-anchored protein localized primarily in the plasma membrane of the longitudinal sides of root cells. Necessary for oriented cell expansion in Arabidopsis. Cob mutants have abnormal roots that expand radially rather than longitudinally under certain growth conditions.	protein_coding	COBRA (COB)	COBRA (COB)	-1.02053	Down
AT1G66400	AT1G66400.1	Encodes a calmodulin-like protein. Regulates nitric oxide levels and transition to flowering.	protein_coding	CALMODULIN LIKE 23 (CML23)	CALMODULIN LIKE 23 (CML23)	-1.02132	Down
AT3G07320	AT3G07320.1	O-Glycosyl hydrolases family 17 protein; FUNCTIONS IN: cation binding, hydrolase activity, hydrolyzing O-glycosyl compounds, catalytic activity; INVOLVED IN: carbohydrate metabolic process; LOCATED IN: plant-type cell wall; EXPRESSED IN: 24 plant structures; EXPRESSED DURING: 15 growth stages; CONTAINS InterPro DOMAIN/s: X8 (InterPro:IPR012946), Glycoside hydrolase, catalytic core (InterPro:IPR01…	protein_coding	***		-1.02173	Down
AT3G45980	AT3G45980.1	Encodes a histone 2B (H2B) protein. This protein can be ubiquitinated in planta, and this modification depends on the HUB1 and HUB2 E3 ubiquitin ligases as well as the UBC1 and UBC2 E2 ubiquitin conjugating enzymes. Lysine 146 appears to be the site of the ubiquitin addition.	protein_coding	(HTB9)	HISTONE H2B (H2B); (HTB9);HISTONE 2B (H2B)	-1.02199	Down
AT3G21200	AT3G21200.1	proton gradient regulation 7 (PGR7); Has 162 Blast hits to 162 proteins in 45 species: Archae - 0; Bacteria - 40; Metazoa - 0; Fungi - 0; Plants - 91; Viruses - 0; Other Eukaryotes - 31 (source: NCBI BLink).	protein_coding	PROTON GRADIENT REGULATION 7 (PGR7)	PROTON GRADIENT REGULATION 7 (PGR7)	-1.02208	Down
AT3G60750	AT3G60750.1	Transketolase; FUNCTIONS IN: catalytic activity, transketolase activity; INVOLVED IN: response to cadmium ion, response to salt stress; LOCATED IN: chloroplast stroma, chloroplast, chloroplast envelope; EXPRESSED IN: 27 plant structures; EXPRESSED DURING: 17 growth stages; CONTAINS InterPro DOMAIN/s: Transketolase, bacterial-like (InterPro:IPR005478), Transketolase, N-terminal (InterPro:IPR005474…	protein_coding	***		-1.02457	Down
AT1G09630	AT1G09630.1	Encodes a putative GTP-binding protein. Associates with organelles on a pathway from the Golgi to the plasma membrane in interphase. In dividing cells acts at the cell plate.	protein_coding	RAB GTPASE 11C (RAB11c)	ARABIDOPSIS RAB GTPASE 11C (ATRAB11C);ARABIDOPSIS RAB GTPASE A2A (ATRABA2A);ARABIDOPSIS RAB GTPASE A2A (ATRAB-A2A);RAB GTPASE A2A (RAB-A2A);RAB GTPASE 11C (RAB11c)	-1.02463	Down
AT1G27970	AT1G27970.2	Encodes an ortholog of yeast NTF2, a nuclear envelop transport protein that functions as the nuclear import receptor for RanGDP, an essential player in nucleocytoplasmic transport.	protein_coding	NUCLEAR TRANSPORT FACTOR 2B (NTF2B)	NUCLEAR TRANSPORT FACTOR 2B (NTF2B)	-1.02486	Down
AT5G67060	AT5G67060.1	HECATE 1 (HEC1); FUNCTIONS IN: sequence-specific DNA binding transcription factor activity; INVOLVED IN: transmitting tissue development, carpel formation, regulation of transcription; LOCATED IN: nucleus; EXPRESSED IN: 9 plant structures; EXPRESSED DURING: 6 growth stages; CONTAINS InterPro DOMAIN/s: Helix-loop-helix DNA-binding domain (InterPro:IPR001092), Helix-loop-helix DNA-binding (InterPro…	protein_coding	HECATE 1 (HEC1)	HECATE 1 (HEC1)	-1.02505	Down
AT3G62600	AT3G62600.1	J domain protein localized in ER lumen. Can partially compensate for the growth defect in jem1 scj1 mutant yeast. Forms a complex SDF2-ERdj3B-BiP that is required for the proper accumulation of the surface-exposed leucine-rich repeat receptor kinases EFR. EFR is involved in PAMP (pathogen associated molecular patterns) triggered immunity.	protein_coding	(ATERDJ3B)	(ATERDJ3B); (ERDJ3B)	-1.02587	Down
AT2G43140	AT2G43140.2	basic helix-loop-helix (bHLH) DNA-binding superfamily protein; FUNCTIONS IN: DNA binding, sequence-specific DNA binding transcription factor activity; INVOLVED IN: regulation of transcription; LOCATED IN: nucleus; EXPRESSED IN: root; CONTAINS InterPro DOMAIN/s: Helix-loop-helix DNA-binding domain (InterPro:IPR001092), Helix-loop-helix DNA-binding (InterPro:IPR011598); BEST Arabidopsis thaliana pr…	protein_coding	***		-1.02786	Down
AT5G13225	AT5G13225.1	snoRNA; snoRNA	small_nucleolar_rna	***		-1.02789	Down
AT1G29071	AT1G29071.1	predicted to encode a C/D box type of snoRNA, also known as Ath-282 (GB:AJ505633). But, the submitted sequence of 106 nucleotides is only part of the 162 nucleotide sequence predicted by Northern blotting. It is assumed that a 5' portion of the gene is missing and its 5' end has not been conclusively mapped. Sequence analysis of this snoRNA suggests that it may not function like other C/D box fam…	small_nucleolar_rna	SMALL NUCLEOLAR RNA 105 (SNOR105)	SMALL NUCLEOLAR RNA 105 (SNOR105)	-1.02859	Down
AT4G14800	AT4G14800.2	Encodes 20S proteasome beta subunit PBD2 (PBD2).	protein_coding	***		-1.02956	Down
AT3G49220	AT3G49220.1	Plant invertase/pectin methylesterase inhibitor superfamily; FUNCTIONS IN: enzyme inhibitor activity, pectinesterase activity; INVOLVED IN: cell wall modification; LOCATED IN: cell wall, plant-type cell wall; EXPRESSED IN: 22 plant structures; EXPRESSED DURING: 13 growth stages; CONTAINS InterPro DOMAIN/s: Pectinesterase, active site (InterPro:IPR018040), Pectin lyase fold/virulence factor (Inter…	protein_coding	***		-1.02963	Down
AT5G40890	AT5G40890.1	Encodes a member of the voltage-dependent chloride channel. Also functions as a NO3-/H+ exchanger that serves to accumulate nitrate nutrient in vacuoles. Mutants homozygous for the T-DNA insertion mutation have reduced nitrate uptake capacity in high nitrate environment and exhibit hypersensitivity to chlorate.	protein_coding	CHLORIDE CHANNEL A (CLC-A)	CHLORIDE CHANNEL A (ATCLC-A);CHLORIDE CHANNEL-A (CLC-A);CHLORIDE CHANNEL A (CLCA); (ATCLCA);CHLORIDE CHANNEL A (CLC-A)	-1.03055	Down
AT5G67370	AT5G67370.1	Protein of unknown function (DUF1230); CONTAINS InterPro DOMAIN/s: Protein of unknown function DUF1230 (InterPro:IPR009631); BEST Arabidopsis thaliana protein match is: Protein of unknown function (DUF1230) (TAIR:AT5G11840.1); Has 1807 Blast hits to 1807 proteins in 277 species: Archae - 0; Bacteria - 0; Metazoa - 736; Fungi - 347; Plants - 385; Viruses - 0; Other Eukaryotes - 339 (source: NCBI B…	protein_coding	***		-1.0328	Down
AT4G37930	AT4G37930.1	Encodes a protein with mitochondrial serine hydroxymethyltransferase activity, which functions in the photorespiratory pathway, catalyzes the conversion of serine and tetrahydrofolate to glycine and 5,10-methylene tetrahydrofolate. Involved in controlling cell damage caused by abiotic stress, such as high light and salt and the hypersensitive defense response of plants.	protein_coding	SERINE TRANSHYDROXYMETHYLTRANSFERASE 1 (SHM1)	SERINE TRANSHYDROXYMETHYLTRANSFERASE 1 (SHM1);SERINE TRANSHYDROXYMETHYLTRANSFERASE (STM);SERINE HYDROXYMETHYLTRANSFERASE 1 (SHMT1)	-1.03339	Down
AT1G09780	AT1G09780.1	Phosphoglycerate mutase, 2,3-bisphosphoglycerate-independent; FUNCTIONS IN: manganese ion binding, phosphoglycerate mutase activity, 2,3-bisphosphoglycerate-independent phosphoglycerate mutase activity, catalytic activity, metal ion binding; INVOLVED IN: response to cadmium ion, response to cold; LOCATED IN: mitochondrial envelope, cytosol, chloroplast, plasma membrane; EXPRESSED IN: 26 plant str…	protein_coding	***		-1.03348	Down
AT2G32380	AT2G32380.1	Transmembrane protein 97, predicted; FUNCTIONS IN: molecular_function unknown; INVOLVED IN: biological_process unknown; LOCATED IN: endomembrane system; EXPRESSED IN: 24 plant structures; EXPRESSED DURING: 15 growth stages; CONTAINS InterPro DOMAIN/s: Transmembrane protein 97, predicted (InterPro:IPR016964); BEST Arabidopsis thaliana protein match is: Transmembrane protein 97, predicted (TAIR:AT1…	protein_coding	***		-1.03387	Down
AT4G25810	AT4G25810.1	xyloglucan endotransglycosylase-related protein (XTR6)	protein_coding	XYLOGLUCAN ENDOTRANSGLYCOSYLASE 6 (XTR6)	XYLOGLUCAN ENDOTRANSGLYCOSYLASE 6 (XTR6);XYLOGLUCAN ENDOTRANSGLUCOSYLASE/HYDROLASE 23 (XTH23)	-1.03409	Down
AT3G62400	AT3G62400.2	unknown protein; Has 4 Blast hits to 4 proteins in 1 species: Archae - 0; Bacteria - 0; Metazoa - 0; Fungi - 0; Plants - 4; Viruses - 0; Other Eukaryotes - 0 (source: NCBI BLink).	protein_coding	***		-1.03745	Down
AT3G16420	AT3G16420.1	The PBP1(PYK10-binding protein 1) assists the PYK10 (beta-glucosidase complex) in its activity and may act like a molecular chaperone that facilitates the correct polymerization of PYK10, when tissues are damaged and subcellular structures are destroyed by pests.	protein_coding	PYK10-BINDING PROTEIN 1 (PBP1)	PYK10-BINDING PROTEIN 1 (PBP1);JACALIN-RELATED LECTIN 30 (JAL30)	-1.03763	Down
AT5G21105	AT5G21105.1	Plant L-ascorbate oxidase; FUNCTIONS IN: oxidoreductase activity, L-ascorbate oxidase activity, copper ion binding; INVOLVED IN: oxidation reduction; LOCATED IN: cell wall; EXPRESSED IN: 23 plant structures; EXPRESSED DURING: 13 growth stages; CONTAINS InterPro DOMAIN/s: Multicopper oxidase, type 2 (InterPro:IPR011706), Multicopper oxidase, type 3 (InterPro:IPR011707), Cupredoxin (InterPro:IPR008…	protein_coding	***		-1.038	Down
AT5G53880	AT5G53880.1	unknown protein; FUNCTIONS IN: molecular_function unknown; INVOLVED IN: biological_process unknown; LOCATED IN: mitochondrion, plasma membrane; EXPRESSED IN: 23 plant structures; EXPRESSED DURING: 13 growth stages; Has 30201 Blast hits to 17322 proteins in 780 species: Archae - 12; Bacteria - 1396; Metazoa - 17338; Fungi - 3422; Plants - 5037; Viruses - 0; Other Eukaryotes - 2996 (source: NCBI BL…	protein_coding	***		-1.03917	Down
AT1G22410	AT1G22410.1	Class-II DAHP synthetase family protein; FUNCTIONS IN: 3-deoxy-7-phosphoheptulonate synthase activity; INVOLVED IN: aromatic amino acid family biosynthetic process; LOCATED IN: membrane; EXPRESSED IN: 23 plant structures; EXPRESSED DURING: 15 growth stages; CONTAINS InterPro DOMAIN/s: DAHP synthetase, class II (InterPro:IPR002480); BEST Arabidopsis thaliana protein match is: 3-deoxy-D-arabino-hep…	protein_coding	***		-1.04133	Down
AT1G74030	AT1G74030.1	Encodes the plastid-localized phosphoenolpyruvate enolase. Mutant plants have abnormal trichomes.	protein_coding	ENOLASE 1 (ENO1)	ENOLASE 1 (ENO1)	-1.04316	Down
AT3G12930	AT3G12930.1	Lojap-related protein; INVOLVED IN: biological_process unknown; LOCATED IN: chloroplast; EXPRESSED IN: 21 plant structures; EXPRESSED DURING: 13 growth stages; CONTAINS InterPro DOMAIN/s: Iojap-related protein (InterPro:IPR004394); Has 4153 Blast hits to 4153 proteins in 1667 species: Archae - 0; Bacteria - 3137; Metazoa - 32; Fungi - 0; Plants - 68; Viruses - 0; Other Eukaryotes - 916 (source: N…	protein_coding	***		-1.04525	Down
AT2G16430	AT2G16430.2	purple acid phosphatase 10 (PAP10); FUNCTIONS IN: protein serine/threonine phosphatase activity, acid phosphatase activity; INVOLVED IN: biological_process unknown; LOCATED IN: cell wall, plant-type cell wall; EXPRESSED IN: 25 plant structures; EXPRESSED DURING: 15 growth stages; CONTAINS InterPro DOMAIN/s: Purple acid phosphatase, N-terminal (InterPro:IPR015914), Metallophosphoesterase (InterPro…	protein_coding	PURPLE ACID PHOSPHATASE 10 (PAP10)	PURPLE ACID PHOSPHATASE 10 (PAP10); (ATPAP10)	-1.04749	Down
AT3G07460	AT3G07460.2	Protein of unknown function, DUF538; FUNCTIONS IN: molecular_function unknown; INVOLVED IN: biological_process unknown; LOCATED IN: vacuole; CONTAINS InterPro DOMAIN/s: Protein of unknown function DUF538 (InterPro:IPR007493); BEST Arabidopsis thaliana protein match is: Protein of unknown function, DUF538 (TAIR:AT3G07470.1); Has 35333 Blast hits to 34131 proteins in 2444 species: Archae - 798; Bac…	protein_coding	***		-1.04785	Down
AT1G50670	AT1G50670.1	OTU-like cysteine protease family protein; FUNCTIONS IN: cysteine-type peptidase activity; INVOLVED IN: biological_process unknown; EXPRESSED IN: 23 plant structures; EXPRESSED DURING: 16 growth stages; CONTAINS InterPro DOMAIN/s: Ovarian tumour, otubain (InterPro:IPR003323); Has 406 Blast hits to 406 proteins in 179 species: Archae - 0; Bacteria - 0; Metazoa - 159; Fungi - 136; Plants - 63; Viru…	protein_coding	***		-1.04821	Down
AT1G62820	AT1G62820.1	Calcium-binding EF-hand family protein; FUNCTIONS IN: calcium ion binding; INVOLVED IN: response to cold; LOCATED IN: nucleus; EXPRESSED IN: 25 plant structures; EXPRESSED DURING: 14 growth stages; CONTAINS InterPro DOMAIN/s: EF-Hand 1, calcium-binding site (InterPro:IPR018247), EF-HAND 2 (InterPro:IPR018249), EF-hand-like domain (InterPro:IPR011992), Calcium-binding EF-hand (InterPro:IPR002048),…	protein_coding	***		-1.05003	Down
AT2G33180	AT2G33180.1	unknown protein; FUNCTIONS IN: molecular_function unknown; INVOLVED IN: biological_process unknown; LOCATED IN: chloroplast stroma; EXPRESSED IN: 22 plant structures; EXPRESSED DURING: 13 growth stages; Has 57 Blast hits to 57 proteins in 22 species: Archae - 0; Bacteria - 8; Metazoa - 0; Fungi - 0; Plants - 35; Viruses - 0; Other Eukaryotes - 14 (source: NCBI BLink).	protein_coding	***		-1.05035	Down
AT1G17860	AT1G17860.1	Kunitz family trypsin and protease inhibitor protein; FUNCTIONS IN: endopeptidase inhibitor activity; INVOLVED IN: biological_process unknown; LOCATED IN: apoplast, cell wall; EXPRESSED IN: 17 plant structures; EXPRESSED DURING: 13 growth stages; CONTAINS InterPro DOMAIN/s: Proteinase inhibitor I3, Kunitz legume (InterPro:IPR002160), Kunitz inhibitor ST1-like (InterPro:IPR011065); BEST Arabidopsi…	protein_coding	***		-1.05268	Down
AT4G28750	AT4G28750.1	mutant has Decreased effective quantum yield of photosystem II; Pale green plants; Reduced growth rate; Subunit E of Photosystem I	protein_coding	PSA E1 KNOCKOUT (PSAE-1)	PSA E1 KNOCKOUT (PSAE-1)	-1.0573	Down
AT3G53900	AT3G53900.2	Encodes UPP, a plastidial uracil phosphoribosyltransferase (UPRT) involved in uracil salvage. Loss-of-function mutation causes dramatic growth retardation, a pale-green to albino phenotype, abnormal root morphology and chloroplastic disorders.	protein_coding	URACIL PHOSPHORIBOSYLTRANSFERASE (UPP)	URACIL PHOSPHORIBOSYLTRANSFERASE (UPP);PYRIMIDINE R (PYRR)	-1.05913	Down
AT4G02380	AT4G02380.1	Encodes AtLEA5 (late embryogenesis abundant like protein). Also known as SENESCENCE-ASSOCIATED GENE 21 (SAG21). Has a role on oxidative stress tolerance. mRNA levels are elevated in response to various stresses.	protein_coding	SENESCENCE-ASSOCIATED GENE 21 (SAG21)	SENESCENCE-ASSOCIATED GENE 21 (SAG21);ARABIDOPSIS THALIANA LATE EMBRYOGENENSIS ABUNDANT LIKE 5 (AtLEA5)	-1.06197	Down
AT1G14540	AT1G14540.1	Peroxidase superfamily protein; FUNCTIONS IN: peroxidase activity, heme binding; INVOLVED IN: response to oxidative stress, oxidation reduction; LOCATED IN: endomembrane system; EXPRESSED IN: leaf apex, sepal, root, stamen; EXPRESSED DURING: 4 anthesis; CONTAINS InterPro DOMAIN/s: Haem peroxidase (InterPro:IPR010255), Plant peroxidase (InterPro:IPR000823), Peroxidases heam-ligand binding site (In…	protein_coding	***		-1.06296	Down
AT3G50820	AT3G50820.1	Encodes a protein which is an extrinsic subunit of photosystem II and which has been proposed to play a central role in stabilization of the catalytic manganese cluster. In <i>Arabidopsis thaliana</i> the PsbO proteins are encoded by two genes: <i>psbO1</i> and <i>psbO2</i>. PsbO2 is the minor isoform in the wild-type. Mutants defective in this gene have been shown to be affected in the dephospho…	protein_coding	PHOTOSYSTEM II SUBUNIT O-2 (PSBO2)	PHOTOSYSTEM II SUBUNIT O-2 (PSBO2);PHOTOSYSTEM II SUBUNIT O-2 (PSBO-2);OXYGEN EVOLVING COMPLEX SUBUNIT 33 KDA (OEC33)	-1.06461	Down
AT2G24790	AT2G24790.1	Positive regulator of photomorphogenesis that acts downstream of COP1 but can promote lateral root development independently of COP1 and also function as a daylength-sensitive regulator of shoot branching.	protein_coding	CONSTANS-LIKE 3 (COL3)	CONSTANS-LIKE 3 (COL3); (ATCOL3)	-1.06488	Down
AT1G06040	AT1G06040.1	Encodes salt tolerance protein (STO) which confers salt tolerance to yeast cells. Fully complements calcineurin deficient yeast but does not encode a phosphoprotein phosphatase. Sequence has similarities to CONSTANS. STO co-localizes with COP1 and plays a role in light signaling.	protein_coding	SALT TOLERANCE (STO)	SALT TOLERANCE (STO)	-1.06551	Down
AT1G55670	AT1G55670.1	Encodes subunit G of photosystem I, an 11-kDa membrane protein that plays an important role in electron transport between plastocyanin and PSI and is involved in the stability of the PSI complex. PSI-G subunit is bound to PSI-B and is in contact with Lhca1. The protein inserts into thylakoids by a direct or "spontaneous" pathway that does not involve the activities of any known chloroplast protei…	protein_coding	PHOTOSYSTEM I SUBUNIT G (PSAG)	PHOTOSYSTEM I SUBUNIT G (PSAG)	-1.06698	Down
AT2G41110	AT2G41110.2	Encodes a touch-inducible calmodulin that has higher affinity to kinesin-like calmodulin binding motor protein than CAM4 or CAM6.	protein_coding	***		-1.06721	Down
AT5G10160	AT5G10160.1	Thioesterase superfamily protein; FUNCTIONS IN: hydro-lyase activity, 3-hydroxyacyl-[acyl-carrier-protein] dehydratase activity; INVOLVED IN: fatty acid biosynthetic process; LOCATED IN: cell wall, chloroplast, membrane; EXPRESSED IN: 22 plant structures; EXPRESSED DURING: 13 growth stages; CONTAINS InterPro DOMAIN/s: Beta-hydroxyacyl-(acyl-carrier-protein) dehydratase, FabA/FabZ (InterPro:IPR013…	protein_coding	***		-1.06856	Down
AT1G78060	AT1G78060.1	Glycosyl hydrolase family protein; FUNCTIONS IN: hydrolase activity, hydrolyzing O-glycosyl compounds; INVOLVED IN: carbohydrate metabolic process; LOCATED IN: apoplast, cell wall, chloroplast, plant-type cell wall; EXPRESSED IN: 22 plant structures; EXPRESSED DURING: 13 growth stages; CONTAINS InterPro DOMAIN/s: Glycoside hydrolase, family 3, N-terminal (InterPro:IPR001764), Glycoside hydrolase,…	protein_coding	***		-1.06907	Down
AT5G54270	AT5G54270.1	Lhcb3 protein is a component of the main light harvesting chlorophyll a/b-protein complex of Photosystem II (LHC II).	protein_coding	LIGHT-HARVESTING CHLOROPHYLL B-BINDING PROTEIN 3 (LHCB3)	LIGHT-HARVESTING CHLOROPHYLL B-BINDING PROTEIN 3 (LHCB3); (LHCB3*1)	-1.06954	Down
AT3G59900	AT3G59900.1	Encodes ARGOS (Auxin-Regulated Gene Involved in Organ Size). Inducible by auxin. Involved in lateral organ size control. Transgenic plants expressing sense or antisense ARGOS cDNA display enlarged or reduced aerial organs, respectively. The alteration in organ size is attributable mainly to changes in cell number and the duration of organ growth.	protein_coding	AUXIN-REGULATED GENE INVOLVED IN ORGAN SIZE (ARGOS)	AUXIN-REGULATED GENE INVOLVED IN ORGAN SIZE (ARGOS)	-1.06975	Down
AT3G49720	AT3G49720.1	unknown protein; FUNCTIONS IN: molecular_function unknown; INVOLVED IN: biological_process unknown; LOCATED IN: chloroplast thylakoid membrane, Golgi apparatus, plasma membrane, membrane; EXPRESSED IN: 25 plant structures; EXPRESSED DURING: 15 growth stages; BEST Arabidopsis thaliana protein match is: unknown protein (TAIR:AT5G65810.1); Has 64 Blast hits to 64 proteins in 11 species: Archae - 0; …	protein_coding	***		-1.07082	Down
AT5G42110	AT5G42110.1	unknown protein; FUNCTIONS IN: molecular_function unknown; INVOLVED IN: biological_process unknown; LOCATED IN: endomembrane system; EXPRESSED IN: 11 plant structures; EXPRESSED DURING: 6 growth stages; Has 36 Blast hits to 36 proteins in 8 species: Archae - 0; Bacteria - 0; Metazoa - 0; Fungi - 0; Plants - 36; Viruses - 0; Other Eukaryotes - 0 (source: NCBI BLink).	protein_coding	***		-1.07166	Down
AT1G65590	AT1G65590.1	Encodes a protein with beta-hexosaminidase activity. Located on the plasma membrane.	protein_coding	BETA-HEXOSAMINIDASE 3 (HEXO3)	BETA-HEXOSAMINIDASE 3 (HEXO3); (ATHEX1)	-1.0726	Down
AT4G28050	AT4G28050.1	Member of TETRASPANIN family	protein_coding	TETRASPANIN7 (TET7)	TETRASPANIN7 (TET7)	-1.07404	Down
AT5G64120	AT5G64120.1	encodes a cell wall bound peroxidase that is induced by hypo-osmolarity	protein_coding	***		-1.07462	Down
AT1G61790	AT1G61790.1	Oligosaccharyltransferase complex/magnesium transporter family protein; FUNCTIONS IN: oligosaccharide transmembrane transporter activity; INVOLVED IN: biological_process unknown; LOCATED IN: endoplasmic reticulum, plasma membrane, chloroplast; EXPRESSED IN: 26 plant structures; EXPRESSED DURING: 15 growth stages; CONTAINS InterPro DOMAIN/s: Magnesium transporter protein 1 (InterPro:IPR006844), Ol…	protein_coding	***		-1.07509	Down
AT2G47140	AT2G47140.1	NAD(P)-binding Rossmann-fold superfamily protein; FUNCTIONS IN: oxidoreductase activity, binding, catalytic activity; INVOLVED IN: oxidation reduction, metabolic process; LOCATED IN: cellular_component unknown; EXPRESSED IN: 6 plant structures; EXPRESSED DURING: 4 anthesis, LP.10 ten leaves visible, petal differentiation and expansion stage, LP.08 eight leaves visible, LP.12 twelve leaves visible…	protein_coding	***		-1.07529	Down
AT3G48130	AT3G48130.1	ribosomal protein L13 homolog	pseudogene	(RSU1)	(RSU1)	-1.07582	Down
AT3G25530	AT3G25530.1	Encodes gamma-hydroxybutyrate dehydrogenase (AtGHBDH). Contains a NADP-binding domain. GHBDH is proposed to function in oxidative stress tolerance.	protein_coding	GLYOXYLATE REDUCTASE 1 (GLYR1)	(GHBDH); (ATGHBDH);GLYOXYLATE REDUCTASE 1 (GLYR1);GLYOXYLATE REDUCTASE 1 (GR1)	-1.07582	Down
AT1G08380	AT1G08380.1	Encodes subunit O of photosystem I.	protein_coding	PHOTOSYSTEM I SUBUNIT O (PSAO)	PHOTOSYSTEM I SUBUNIT O (PSAO)	-1.07665	Down
AT1G60960	AT1G60960.1	Encodes a plasma membrane localized zinc/iron transporter.	protein_coding	IRON REGULATED TRANSPORTER 3 (IRT3)	IRON REGULATED TRANSPORTER 3 (IRT3);IRON REGULATED TRANSPORTER 3 (ATIRT3)	-1.07771	Down
AT1G68840	AT1G68840.1	Rav2 is part of a complex that has been named `regulator of the (H+)-ATPase of the vacuolar and endosomal membranes' (RAVE)	protein_coding	REGULATOR OF THE ATPASE OF THE VACUOLAR MEMBRANE (RAV2)	REGULATOR OF THE ATPASE OF THE VACUOLAR MEMBRANE (RAV2);RELATED TO AP2 8 (rap2.8);TEMPRANILLO 2 (TEM2);ETHYLENE RESPONSE DNA BINDING FACTOR 2 (EDF2)	-1.07862	Down
AT2G19800	AT2G19800.1	Encodes a myo-inositol oxygenase family gene.	protein_coding	MYO-INOSITOL OXYGENASE 2 (MIOX2)	MYO-INOSITOL OXYGENASE 2 (MIOX2)	-1.07916	Down
AT5G56350	AT5G56350.1	Pyruvate kinase family protein; FUNCTIONS IN: pyruvate kinase activity, potassium ion binding, magnesium ion binding, catalytic activity; INVOLVED IN: glycolysis; LOCATED IN: cellular_component unknown; EXPRESSED IN: 22 plant structures; EXPRESSED DURING: 13 growth stages; CONTAINS InterPro DOMAIN/s: Pyruvate kinase, C-terminal-like (InterPro:IPR015795), Pyruvate kinase, active site (InterPro:IPR…	protein_coding	***		-1.07977	Down
AT2G28430	AT2G28430.1	unknown protein; Has 28 Blast hits to 28 proteins in 12 species: Archae - 0; Bacteria - 0; Metazoa - 0; Fungi - 0; Plants - 28; Viruses - 0; Other Eukaryotes - 0 (source: NCBI BLink).	protein_coding	***		-1.08092	Down
AT4G17600	AT4G17600.1	Encodes Lil3:1 (light-harvesting-like) protein. Belongs to the Lhc super-gene family encodes the light-harvesting chlorophyll a/b-binding (LHC) proteins that constitute the antenna system of the photosynthetic apparatus. A generic LHC motif is present in Lil3:1.	protein_coding	(LIL3:1)	(LIL3:1)	-1.08124	Down
AT4G21490	AT4G21490.1	NAD(P)H dehydrogenase B3 (NDB3); FUNCTIONS IN: NADH dehydrogenase activity; INVOLVED IN: oxidation reduction; EXPRESSED IN: 10 plant structures; EXPRESSED DURING: 4 anthesis, petal differentiation and expansion stage; CONTAINS InterPro DOMAIN/s: FAD-dependent pyridine nucleotide-disulphide oxidoreductase (InterPro:IPR013027), EF-HAND 2 (InterPro:IPR018249), Pyridine nucleotide-disulphide oxidored…	protein_coding	NAD(P)H DEHYDROGENASE B3 (NDB3)	NAD(P)H DEHYDROGENASE B3 (NDB3)	-1.08145	Down
AT5G63980	AT5G63980.1	Encodes a bifunctional protein that has 3'(2'),5'-bisphosphate nucleotidase and inositol polyphosphate 1-phosphatase activities and rescues sulfur assimilation mutants in yeast. It is involved in the response to cold, drought (negative regulator of drought tolerance), and ABA. Mutants in this gene exhibit enhanced induction of stress genes in response to cold, ABA, salt and dehydration due to hig…	protein_coding	(SAL1)	(SAL1);ALTERED EXPRESSION OF APX2 8 (ALX8); (ATSAL1);HIGH EXPRESSION OF OSMOTICALLY RESPONSIVE GENES 2 (HOS2);FIERY1 (FRY1);ROTUNDA 1 (RON1)	-1.08294	Down
AT1G05210	AT1G05210.1	Transmembrane protein 97, predicted; FUNCTIONS IN: molecular_function unknown; INVOLVED IN: biological_process unknown; LOCATED IN: endomembrane system; EXPRESSED IN: 17 plant structures; EXPRESSED DURING: 11 growth stages; CONTAINS InterPro DOMAIN/s: Transmembrane protein 97, predicted (InterPro:IPR016964); BEST Arabidopsis thaliana protein match is: Transmembrane protein 97, predicted (TAIR:AT2…	protein_coding	***		-1.08392	Down
AT2G15090	AT2G15090.1	Encodes KCS8, a member of the 3-ketoacyl-CoA synthase family involved in the biosynthesis of VLCFA (very long chain fatty acids).	protein_coding	3-KETOACYL-COA SYNTHASE 8 (KCS8)	3-KETOACYL-COA SYNTHASE 8 (KCS8)	-1.08406	Down
AT5G13930	AT5G13930.1	Encodes chalcone synthase (CHS), a key enzyme involved in the biosynthesis of flavonoids. Required for the accumulation of purple anthocyanins in leaves and stems. Also involved in the regulation of auxin transport and the modulation of root gravitropism.	protein_coding	TRANSPARENT TESTA 4 (TT4)	CHALCONE SYNTHASE (CHS);TRANSPARENT TESTA 4 (TT4); (ATCHS)	-1.0841	Down
AT2G17630	AT2G17630.1	Pyridoxal phosphate (PLP)-dependent transferases superfamily protein; FUNCTIONS IN: pyridoxal phosphate binding, transaminase activity, catalytic activity, O-phospho-L-serine:2-oxoglutarate aminotransferase activity; INVOLVED IN: response to cadmium ion; LOCATED IN: chloroplast; EXPRESSED IN: 23 plant structures; EXPRESSED DURING: 13 growth stages; CONTAINS InterPro DOMAIN/s: Pyridoxal phosphate-…	protein_coding	***		-1.08426	Down
AT1G77750	AT1G77750.1	Ribosomal protein S13/S18 family; FUNCTIONS IN: structural constituent of ribosome, RNA binding, nucleic acid binding; INVOLVED IN: translation; LOCATED IN: mitochondrion, small ribosomal subunit, mitochondrial small ribosomal subunit; EXPRESSED IN: 23 plant structures; EXPRESSED DURING: 13 growth stages; CONTAINS InterPro DOMAIN/s: Ribosomal protein S13, conserved site (InterPro:IPR018269), Ribo…	protein_coding	***		-1.08579	Down
AT3G10985	AT3G10985.1	A senescence-associated gene whose expression is induced in response to treatment with Nep1, a fungal protein that causes necrosis.	protein_coding	SENESCENCE ASSOCIATED GENE 20 (SAG20)	SENESCENCE ASSOCIATED GENE 20 (SAG20);WOUND-INDUCED PROTEIN 12 (WI12);ARABIDOPSIS THALIANA WOUND-INDUCED PROTEIN 12 (ATWI-12)	-1.08614	Down
AT1G05135	AT1G05135.1	pseudogene of unknown protein	pseudogene	***		-1.08967	Down
AT1G54030	AT1G54030.1	MODIFIED VACUOLE PHENOTYPE 1 (MVP1); FUNCTIONS IN: lipase activity, hydrolase activity, acting on ester bonds, carboxylesterase activity; INVOLVED IN: intracellular protein transport; LOCATED IN: plant-type vacuole membrane, endoplasmic reticulum, vacuole, ER body; EXPRESSED IN: 22 plant structures; EXPRESSED DURING: 13 growth stages; CONTAINS InterPro DOMAIN/s: Lipase, GDSL (InterPro:IPR001087);…	protein_coding	MODIFIED VACUOLE PHENOTYPE 1 (MVP1)	MODIFIED VACUOLE PHENOTYPE 1 (MVP1)	-1.09204	Down
AT4G23710	AT4G23710.1	vacuolar ATP synthase subunit G2 (VAG2); FUNCTIONS IN: hydrolase activity, acting on acid anhydrides, catalyzing transmembrane movement of substances; INVOLVED IN: proton transport; LOCATED IN: plasma membrane, vacuole; EXPRESSED IN: 25 plant structures; EXPRESSED DURING: 15 growth stages; CONTAINS InterPro DOMAIN/s: Vacuolar (H+)-ATPase G subunit (InterPro:IPR005124); BEST Arabidopsis thaliana p…	protein_coding	VACUOLAR ATP SYNTHASE SUBUNIT G2 (VAG2)	(VHA-G2);VACUOLAR ATP SYNTHASE SUBUNIT G2 (VAG2);VACUOLAR ATP SYNTHASE SUBUNIT G2 (VATG2)	-1.09262	Down
AT4G30440	AT4G30440.1	UDP-D-glucuronate 4-epimerase	protein_coding	UDP-D-GLUCURONATE 4-EPIMERASE 1 (GAE1)	UDP-D-GLUCURONATE 4-EPIMERASE 1 (GAE1)	-1.09353	Down
AT5G09650	AT5G09650.1	Encodes a protein with inorganic pyrophosphatase activity.	protein_coding	PYROPHOSPHORYLASE 6 (PPa6)	ARABIDOPSIS THALIANA PYROPHOSPHORYLASE 6 (AtPPa6);PYROPHOSPHORYLASE 6 (PPa6)	-1.09521	Down
AT1G66725	AT1G66725.1	Encodes a microRNA that targets several SAMT family members. miR163, is highly expressed in A. thaliana diploids but down-regulated in A. thaliana autotetraploids and repressed in A. arenosa and A. suecica. MicroRNAs are regulatory RNAs with a mature length of ~21-nucleotides that are processed from hairpin precursors by Dicer-like enzymes. MicroRNAs can negatively regulate gene expression by att…	miRNA	MICRORNA 163 (MIR163)	MICRORNA 163 (MIR163)	-1.09607	Down
AT3G20820	AT3G20820.1	Leucine-rich repeat (LRR) family protein; INVOLVED IN: signal transduction, defense response; LOCATED IN: apoplast, cell wall, chloroplast, membrane; EXPRESSED IN: 23 plant structures; EXPRESSED DURING: 13 growth stages; CONTAINS InterPro DOMAIN/s: Leucine-rich repeat-containing N-terminal domain, type 2 (InterPro:IPR013210), Leucine-rich repeat (InterPro:IPR001611); BEST Arabidopsis thaliana pro…	protein_coding	***		-1.09865	Down
AT1G70410	AT1G70410.2	Encodes a putative beta-carbonic anhydrase betaCA4. Together with betaCA1 (At3g01500) regulates CO2-controlled stomatal movements in guard cells.	protein_coding	BETA CARBONIC ANHYDRASE 4 (BCA4)	BETA CARBONIC ANHYDRASE 4 (ATBCA4);BETA CARBONIC ANHYDRASE 4 (BCA4)	-1.09887	Down
AT4G25050	AT4G25050.2	encodes an acyl carrier protein predominantly expressed in leaves. Gene expression is upregulated by light.	protein_coding	***		-1.09924	Down
AT3G43960	AT3G43960.1	Cysteine proteinases superfamily protein; FUNCTIONS IN: cysteine-type peptidase activity, cysteine-type endopeptidase activity; INVOLVED IN: proteolysis; LOCATED IN: anchored to membrane; EXPRESSED IN: 22 plant structures; EXPRESSED DURING: 13 growth stages; CONTAINS InterPro DOMAIN/s: Peptidase C1A, papain (InterPro:IPR013128), Proteinase inhibitor I29, cathepsin propeptide (InterPro:IPR013201),…	protein_coding	***		-1.10038	Down
AT4G11320	AT4G11320.1	Papain family cysteine protease; FUNCTIONS IN: cysteine-type endopeptidase activity, cysteine-type peptidase activity; INVOLVED IN: proteolysis; LOCATED IN: endomembrane system; CONTAINS InterPro DOMAIN/s: Proteinase inhibitor I29, cathepsin propeptide (InterPro:IPR013201), Peptidase C1A, papain (InterPro:IPR013128), Peptidase C1A, papain C-terminal (InterPro:IPR000668), Peptidase, cysteine pepti…	protein_coding	***		-1.10099	Down
AT2G37170	AT2G37170.1	a member of the plasma membrane intrinsic protein subfamily PIP2. localizes to the plasma membrane and exhibits water transport activity in Xenopus oocyte. expressed specifically in the vascular bundles and protein level increases slightly during leaf dev	protein_coding	PLASMA MEMBRANE INTRINSIC PROTEIN 2 (PIP2B)	PLASMA MEMBRANE INTRINSIC PROTEIN 2 (PIP2B);PLASMA MEMBRANE INTRINSIC PROTEIN 2;2 (PIP2;2)	-1.10136	Down
AT5G26280	AT5G26280.1	TRAF-like family protein; FUNCTIONS IN: molecular_function unknown; INVOLVED IN: biological_process unknown; LOCATED IN: membrane; EXPRESSED IN: 8 plant structures; EXPRESSED DURING: seedling growth; CONTAINS InterPro DOMAIN/s: TRAF-like (InterPro:IPR008974), MATH (InterPro:IPR002083); BEST Arabidopsis thaliana protein match is: TRAF-like family protein (TAIR:AT5G26300.1); Has 30201 Blast hits to…	protein_coding	***		-1.10137	Down
AT3G51160	AT3G51160.1	Catalyzes the first step in the de novo synthesis of GDP-L-fucose.	protein_coding	MURUS 1 (MUR1)	MURUS 1 (MUR1);MURUS 1 (MUR_1);GDP-D-MANNOSE-4,6-DEHYDRATASE 2 (GMD2)	-1.10447	Down
AT5G46940	AT5G46940.1	Plant invertase/pectin methylesterase inhibitor superfamily protein; FUNCTIONS IN: enzyme inhibitor activity, pectinesterase inhibitor activity, pectinesterase activity; INVOLVED IN: biological_process unknown; LOCATED IN: endomembrane system; EXPRESSED IN: 6 plant structures; EXPRESSED DURING: 4 anthesis, petal differentiation and expansion stage; CONTAINS InterPro DOMAIN/s: Pectinesterase inhib…	protein_coding	***		-1.10471	Down
AT2G18980	AT2G18980.1	Peroxidase superfamily protein; FUNCTIONS IN: peroxidase activity, heme binding; INVOLVED IN: oxidation reduction, response to oxidative stress; LOCATED IN: endomembrane system; EXPRESSED IN: 6 plant structures; EXPRESSED DURING: LP.04 four leaves visible, petal differentiation and expansion stage; CONTAINS InterPro DOMAIN/s: Haem peroxidase (InterPro:IPR010255), Plant peroxidase (InterPro:IPR000…	protein_coding	***		-1.1069	Down
AT2G04050	AT2G04050.1	MATE efflux family protein; FUNCTIONS IN: antiporter activity, drug transmembrane transporter activity, transporter activity; INVOLVED IN: drug transmembrane transport, transmembrane transport; LOCATED IN: membrane; EXPRESSED IN: stem, leaf whorl, stamen; EXPRESSED DURING: 4 anthesis, petal differentiation and expansion stage; CONTAINS InterPro DOMAIN/s: MATE family transporter related protein (I…	protein_coding	***		-1.10763	Down
AT5G04740	AT5G04740.1	ACT domain-containing protein; FUNCTIONS IN: amino acid binding; INVOLVED IN: metabolic process; LOCATED IN: chloroplast thylakoid membrane, chloroplast stroma, chloroplast; EXPRESSED IN: 22 plant structures; EXPRESSED DURING: 13 growth stages; CONTAINS InterPro DOMAIN/s: Amino acid-binding ACT (InterPro:IPR002912); BEST Arabidopsis thaliana protein match is: uridylyltransferase-related (TAIR:AT1…	protein_coding	***		-1.10841	Down
AT1G67910	AT1G67910.1	unknown protein; FUNCTIONS IN: molecular_function unknown; INVOLVED IN: biological_process unknown; LOCATED IN: chloroplast; EXPRESSED IN: 21 plant structures; EXPRESSED DURING: 12 growth stages; BEST Arabidopsis thaliana protein match is: unknown protein (TAIR:AT1G24577.1); Has 167 Blast hits to 167 proteins in 19 species: Archae - 0; Bacteria - 0; Metazoa - 0; Fungi - 0; Plants - 167; Viruses -…	protein_coding	***		-1.11209	Down
AT2G20724	AT2G20724.1	pseudogene of unknown protein	pseudogene	***		-1.11214	Down
AT1G12240	AT1G12240.1	ATBETAFRUCT4; FUNCTIONS IN: hydrolase activity, hydrolyzing O-glycosyl compounds, beta-fructofuranosidase activity; INVOLVED IN: sucrose catabolic process, using beta-fructofuranosidase, carbohydrate metabolic process; LOCATED IN: vacuole, plant-type cell wall; EXPRESSED IN: 25 plant structures; EXPRESSED DURING: 16 growth stages; CONTAINS InterPro DOMAIN/s: Protein of unknown function DUF3357 (I…	protein_coding	(ATBETAFRUCT4)	(ATBETAFRUCT4);VACUOLAR INVERTASE (VAC-INV)	-1.11237	Down
AT5G62330	AT5G62330.1	BEST Arabidopsis thaliana protein match is: Plant invertase/pectin methylesterase inhibitor superfamily protein (TAIR:AT5G62340.1); Has 9 Blast hits to 9 proteins in 2 species: Archae - 0; Bacteria - 0; Metazoa - 0; Fungi - 0; Plants - 9; Viruses - 0; Other Eukaryotes - 0 (source: NCBI BLink).	protein_coding	***		-1.1133	Down
AT1G23040	AT1G23040.1	hydroxyproline-rich glycoprotein family protein; BEST Arabidopsis thaliana protein match is: proline-rich family protein (TAIR:AT1G70990.1); Has 25412 Blast hits to 10574 proteins in 716 species: Archae - 40; Bacteria - 2873; Metazoa - 9053; Fungi - 1818; Plants - 6806; Viruses - 1343; Other Eukaryotes - 3479 (source: NCBI BLink).	protein_coding	***		-1.11413	Down
AT1G63000	AT1G63000.1	nucleotide-rhamnose synthase/epimerase-reductase (NRS/ER); FUNCTIONS IN: UDP-4-keto-rhamnose-4-keto-reductase activity, dTDP-4-dehydrorhamnose reductase activity, UDP-4-keto-6-deoxy-glucose-3,5-epimerase activity, dTDP-4-dehydrorhamnose 3,5-epimerase activity; INVOLVED IN: dTDP-rhamnose biosynthetic process, UDP-rhamnose biosynthetic process; LOCATED IN: soluble fraction, plasma membrane; EXPRESS…	protein_coding	NUCLEOTIDE-RHAMNOSE SYNTHASE/EPIMERASE-REDUCTASE (NRS/ER)	NUCLEOTIDE-RHAMNOSE SYNTHASE/EPIMERASE-REDUCTASE (NRS/ER);"UDP-4-KETO-6-DEOXY-D-GLUCOSE-3,5-EPIMERASE-4-REDUCTASE 1" (UER1)	-1.11433	Down
AT1G29670	AT1G29670.1	GDSL-like Lipase/Acylhydrolase superfamily protein; FUNCTIONS IN: hydrolase activity, acting on ester bonds, carboxylesterase activity; INVOLVED IN: lipid metabolic process; LOCATED IN: apoplast, cell wall, chloroplast; EXPRESSED IN: 23 plant structures; EXPRESSED DURING: 14 growth stages; CONTAINS InterPro DOMAIN/s: Lipase, GDSL (InterPro:IPR001087); BEST Arabidopsis thaliana protein match is: G…	protein_coding	***		-1.11553	Down
AT1G23030	AT1G23030.1	ARM repeat superfamily protein; FUNCTIONS IN: ubiquitin-protein ligase activity, binding; INVOLVED IN: response to chitin; LOCATED IN: ubiquitin ligase complex; EXPRESSED IN: 23 plant structures; EXPRESSED DURING: 15 growth stages; CONTAINS InterPro DOMAIN/s: U box domain (InterPro:IPR003613), Armadillo-like helical (InterPro:IPR011989), Armadillo (InterPro:IPR000225), Armadillo-type fold (InterP…	protein_coding	***		-1.11558	Down
AT3G19930	AT3G19930.1	Encodes a sucrose hydrogen symporter that is induced by wounding.	protein_coding	SUGAR TRANSPORTER 4 (STP4)	SUGAR TRANSPORTER 4 (STP4);SUGAR TRANSPORTER 4 (ATSTP4)	-1.1177	Down
AT3G23530	AT3G23530.1	Cyclopropane-fatty-acyl-phospholipid synthase; FUNCTIONS IN: cyclopropane-fatty-acyl-phospholipid synthase activity; INVOLVED IN: lipid biosynthetic process; LOCATED IN: endomembrane system; CONTAINS InterPro DOMAIN/s: Amine oxidase (InterPro:IPR002937), Cyclopropane-fatty-acyl-phospholipid/mycolic acid synthase (InterPro:IPR003333), Adrenodoxin reductase (InterPro:IPR000759); BEST Arabidopsis th…	protein_coding	***		-1.11783	Down
AT5G28540	AT5G28540.1	Encodes the luminal binding protein BiP, an ER-localized member of the HSP70 family. BiP is composed of an N-terminal ATP binding domain and a C-terminal domain that binds to hydrophobic patches on improperly/incompletely folded proteins in an ATP-dependent manner. Involved in polar nuclei fusion during proliferation of endosperm nuclei.	protein_coding	(BIP1)	(BIP1)	-1.11879	Down
AT1G12900	AT1G12900.1	glyceraldehyde 3-phosphate dehydrogenase A subunit 2 (GAPA-2); FUNCTIONS IN: NAD or NADH binding, glyceraldehyde-3-phosphate dehydrogenase activity; INVOLVED IN: oxidation reduction, glycolysis, glucose metabolic process; LOCATED IN: apoplast, chloroplast stroma, chloroplast, membrane, chloroplast envelope; EXPRESSED IN: 24 plant structures; EXPRESSED DURING: 14 growth stages; CONTAINS InterPro D…	protein_coding	GLYCERALDEHYDE 3-PHOSPHATE DEHYDROGENASE A SUBUNIT 2 (GAPA-2)	GLYCERALDEHYDE 3-PHOSPHATE DEHYDROGENASE A SUBUNIT 2 (GAPA-2)	-1.11963	Down
AT3G12610	AT3G12610.1	Plays role in DNA-damage repair/toleration. Partially complements RecA- phenotypes.	protein_coding	DNA-DAMAGE REPAIR/TOLERATION 100 (DRT100)	DNA-DAMAGE REPAIR/TOLERATION 100 (DRT100)	-1.12121	Down
AT2G19760	AT2G19760.1	first member of the Arabidopsis profilin multigene family, expressed in all organs of Arabidopsis. Binds poly-L-proline. The first intron of PRF1 enhances gene expression in vegetative tissues.	protein_coding	PROFILIN 1 (PRF1)	PROFILIN 1 (PFN1);PROFILIN 1 (PRF1)	-1.12193	Down
AT4G14440	AT4G14440.1	encodes a cytosolic delta3, delta2-enoyl CoA isomerase, involved in unsaturated fatty acid degradation	protein_coding	3-HYDROXYACYL-COA DEHYDRATASE 1 (HCD1)	ARABIDOPSIS THALIANA DELTA(3), DELTA(2)-ENOYL COA ISOMERASE 3 (ATECI3);DELTA(3), DELTA(2)-ENOYL COA ISOMERASE 3 (ECI3);3-HYDROXYACYL-COA DEHYDRATASE 1 (HCD1)	-1.12656	Down
AT1G53070	AT1G53070.1	Legume lectin family protein; FUNCTIONS IN: carbohydrate binding, binding; INVOLVED IN: response to karrikin; LOCATED IN: cell wall, plant-type cell wall; EXPRESSED IN: 23 plant structures; EXPRESSED DURING: 13 growth stages; CONTAINS InterPro DOMAIN/s: Legume lectin, beta chain (InterPro:IPR001220), Concanavalin A-like lectin/glucanase, subgroup (InterPro:IPR013320), Concanavalin A-like lectin/g…	protein_coding	***		-1.12689	Down
AT5G20790	AT5G20790.1	unknown protein; FUNCTIONS IN: molecular_function unknown; INVOLVED IN: biological_process unknown; LOCATED IN: endomembrane system; EXPRESSED IN: 11 plant structures; EXPRESSED DURING: LP.04 four leaves visible, 4 anthesis, petal differentiation and expansion stage; BEST Arabidopsis thaliana protein match is: unknown protein (TAIR:AT3G43110.1); Has 30201 Blast hits to 17322 proteins in 780 speci…	protein_coding	***		-1.12735	Down
AT1G44100	AT1G44100.1	amino acid permease 5	protein_coding	AMINO ACID PERMEASE 5 (AAP5)	AMINO ACID PERMEASE 5 (AAP5)	-1.12763	Down
AT5G65270	AT5G65270.1	RAB GTPase homolog A4A (RABA4a); FUNCTIONS IN: GTP binding; INVOLVED IN: protein transport, small GTPase mediated signal transduction; LOCATED IN: plasma membrane, membrane; EXPRESSED IN: 24 plant structures; EXPRESSED DURING: 13 growth stages; CONTAINS InterPro DOMAIN/s: Ras GTPase (InterPro:IPR001806), Small GTP-binding protein (InterPro:IPR005225), Small GTPase (InterPro:IPR020851), Ras (Inter…	protein_coding	RAB GTPASE HOMOLOG A4A (RABA4a)	ARABIDOPSIS RAB GTPASE HOMOLOG A4A (AtRABA4a);RAB GTPASE HOMOLOG A4A (RABA4a)	-1.12906	Down
AT1G09210	AT1G09210.1	Encodes one of three Arabidopsis calreticulins.	protein_coding	CALRETICULIN 1B (CRT1b)	CALRETICULIN 1B (CRT1b); (AtCRT1b)	-1.12924	Down
AT5G22880	AT5G22880.1	Encodes a histone 2B (H2B) protein. This protein can be ubiquitinated in planta, and this modification depends on the HUB1 and HUB2 E3 ubiquitin ligases.	protein_coding	HISTONE B2 (HTB2)	HISTONE H2B (H2B);HISTONE B2 (HTB2)	-1.1302	Down
AT1G44000	AT1G44000.1	unknown protein; BEST Arabidopsis thaliana protein match is: unknown protein (TAIR:AT4G11911.1); Has 216 Blast hits to 212 proteins in 76 species: Archae - 0; Bacteria - 96; Metazoa - 0; Fungi - 0; Plants - 118; Viruses - 0; Other Eukaryotes - 2 (source: NCBI BLink).	protein_coding	***		-1.13368	Down
AT2G18040	AT2G18040.1	phosphorylation-specific peptidyl prolyl cis/trans isomerase (PPIase) with specificity for phosphoserine-proline bonds	protein_coding	PEPTIDYLPROLYL CIS/TRANS ISOMERASE, NIMA-INTERACTING 1 (PIN1AT)	PEPTIDYLPROLYL CIS/TRANS ISOMERASE, NIMA-INTERACTING 1 (PIN1AT)	-1.13421	Down
AT3G61440	AT3G61440.1	Encodes a cysteine synthase isomer CysC1. The isomer is however less effective in cysteine biosynthesis. It is involved in beta-cyanoalanine biosynthesis, an intermediate of cyanide detoxification pathway.	protein_coding	CYSTEINE SYNTHASE C1 (CYSC1)	CYSTEINE SYNTHASE C1 (ATCYSC1);BETA-SUBSTITUTED ALA SYNTHASE 3;1 (ARATH;BSAS3;1);CYSTEINE SYNTHASE C1 (CYSC1)	-1.1347	Down
AT5G39320	AT5G39320.1	UDP-glucose 6-dehydrogenase family protein; FUNCTIONS IN: in 6 functions; INVOLVED IN: oxidation reduction, metabolic process; LOCATED IN: cytosol, nucleus; EXPRESSED IN: 24 plant structures; EXPRESSED DURING: 15 growth stages; CONTAINS InterPro DOMAIN/s: UDP-glucose/GDP-mannose dehydrogenase, N-terminal (InterPro:IPR001732), 6-phosphogluconate dehydrogenase, C-terminal-like (InterPro:IPR008927),…	protein_coding	***		-1.13517	Down
AT3G18280	AT3G18280.1	Bifunctional inhibitor/lipid-transfer protein/seed storage 2S albumin superfamily protein; FUNCTIONS IN: lipid binding; INVOLVED IN: lipid transport; LOCATED IN: endomembrane system; EXPRESSED IN: 21 plant structures; EXPRESSED DURING: 13 growth stages; CONTAINS InterPro DOMAIN/s: Bifunctional inhibitor/plant lipid transfer protein/seed storage (InterPro:IPR016140), Plant lipid transfer protein/s…	protein_coding	***		-1.13744	Down
AT3G52800	AT3G52800.1	A20/AN1-like zinc finger family protein; FUNCTIONS IN: DNA binding, zinc ion binding; INVOLVED IN: response to chitin; LOCATED IN: cellular_component unknown; EXPRESSED IN: 23 plant structures; EXPRESSED DURING: 15 growth stages; CONTAINS InterPro DOMAIN/s: Zinc finger, AN1-type (InterPro:IPR000058), Zinc finger, A20-type (InterPro:IPR002653); BEST Arabidopsis thaliana protein match is: A20/AN1-l…	protein_coding	***		-1.14132	Down
AT3G15356	AT3G15356.1	Legume lectin family protein; FUNCTIONS IN: carbohydrate binding, binding; INVOLVED IN: defense response to fungus, incompatible interaction; LOCATED IN: apoplast, cell wall; EXPRESSED IN: 7 plant structures; CONTAINS InterPro DOMAIN/s: Legume lectin, beta chain (InterPro:IPR001220), Concanavalin A-like lectin/glucanase, subgroup (InterPro:IPR013320), Concanavalin A-like lectin/glucanase (InterPr…	protein_coding	***		-1.14195	Down
AT3G53420	AT3G53420.1	a member of the plasma membrane intrinsic protein subfamily PIP2. localizes to the plasma membrane and exhibits water transport activity in Xenopus oocyte. expressed specifically in the vascular bundles and protein level increases slightly during leaf dev. When expressed in yeast cells can conduct hydrogen peroxide into those cells.	protein_coding	PLASMA MEMBRANE INTRINSIC PROTEIN 2A (PIP2A)	PLASMA MEMBRANE INTRINSIC PROTEIN 2A (PIP2A);PLASMA MEMBRANE INTRINSIC PROTEIN 2 (PIP2);PLASMA MEMBRANE INTRINSIC PROTEIN 2;1 (PIP2;1)	-1.14447	Down
AT3G04090	AT3G04090.1	Belongs to a family of plant aquaporins. Similar to yeast and radish aquaporins. Located on ER.	protein_coding	SMALL AND BASIC INTRINSIC PROTEIN 1A (SIP1A)	(SIP1;1);SMALL AND BASIC INTRINSIC PROTEIN 1A (SIP1A)	-1.14545	Down
AT1G66280	AT1G66280.1	BGLU22; FUNCTIONS IN: beta-glucosidase activity, hydrolase activity, hydrolyzing O-glycosyl compounds; INVOLVED IN: response to salt stress, cellular response to cold, cellular response to salt stress; LOCATED IN: membrane; EXPRESSED IN: root, callus, pollen tube, leaf; EXPRESSED DURING: seedling growth; CONTAINS InterPro DOMAIN/s: Glycoside hydrolase, family 1 (InterPro:IPR001360), Glycoside hyd…	protein_coding	(BGLU22)	(BGLU22)	-1.14635	Down
AT1G55210	AT1G55210.1	Disease resistance-responsive (dirigent-like protein) family protein; FUNCTIONS IN: molecular_function unknown; INVOLVED IN: lignan biosynthetic process, defense response; LOCATED IN: endomembrane system; EXPRESSED IN: 22 plant structures; EXPRESSED DURING: 13 growth stages; CONTAINS InterPro DOMAIN/s: Plant disease resistance response protein (InterPro:IPR004265); BEST Arabidopsis thaliana prote…	protein_coding	***		-1.14827	Down
AT5G62480	AT5G62480.1	Encodes glutathione transferase belonging to the tau class of GSTs. Naming convention according to Wagner et al. (2002).	protein_coding	GLUTATHIONE S-TRANSFERASE TAU 9 (GSTU9)	ARABIDOPSIS THALIANA GLUTATHIONE S-TRANSFERASE TAU 9 (ATGSTU9);GLUTATHIONE S-TRANSFERASE 14 (GST14);GLUTATHIONE S-TRANSFERASE 14B (GST14B);GLUTATHIONE S-TRANSFERASE TAU 9 (GSTU9)	-1.14902	Down
AT5G67070	AT5G67070.1	Member of a diversely expressed predicted peptide family showing sequence similarity to tobacco Rapid Alkalinization Factor (RALF), and is believed to play an essential role in the physiology of Arabidopsis. Consists of a single exon and is characterized by a conserved C-terminal motif and N-terminal signal peptide.	protein_coding	RALF-LIKE 34 (RALFL34)	RALF-LIKE 34 (RALFL34)	-1.15274	Down
AT3G23820	AT3G23820.1	UDP-D-glucuronate 4-epimerase	protein_coding	UDP-D-GLUCURONATE 4-EPIMERASE 6 (GAE6)	UDP-D-GLUCURONATE 4-EPIMERASE 6 (GAE6)	-1.15345	Down
AT2G05920	AT2G05920.1	Subtilase family protein; FUNCTIONS IN: identical protein binding, serine-type endopeptidase activity; INVOLVED IN: proteolysis, negative regulation of catalytic activity; LOCATED IN: cell wall, plant-type cell wall; EXPRESSED IN: 22 plant structures; EXPRESSED DURING: 13 growth stages; CONTAINS InterPro DOMAIN/s: Protease-associated PA (InterPro:IPR003137), Proteinase inhibitor, propeptide (Inte…	protein_coding	***		-1.15432	Down
AT1G07370	AT1G07370.1	Encodes putative proliferating cell nuclear antigen involved in cell cycle regulation.	protein_coding	PROLIFERATING CELLULAR NUCLEAR ANTIGEN (PCNA1)	PROLIFERATING CELLULAR NUCLEAR ANTIGEN (PCNA1);PROLIFERATING CELLULAR NUCLEAR ANTIGEN 1 (ATPCNA1)	-1.15561	Down
AT1G64980	AT1G64980.1	Nucleotide-diphospho-sugar transferases superfamily protein; LOCATED IN: cellular_component unknown; EXPRESSED IN: 23 plant structures; EXPRESSED DURING: 15 growth stages; Has 703 Blast hits to 703 proteins in 58 species: Archae - 0; Bacteria - 90; Metazoa - 0; Fungi - 0; Plants - 45; Viruses - 4; Other Eukaryotes - 564 (source: NCBI BLink).	protein_coding	***		-1.15611	Down
AT1G56700	AT1G56700.1	Peptidase C15, pyroglutamyl peptidase I-like; INVOLVED IN: proteolysis; LOCATED IN: cellular_component unknown; EXPRESSED IN: 24 plant structures; EXPRESSED DURING: 13 growth stages; CONTAINS InterPro DOMAIN/s: Peptidase C15, pyroglutamyl peptidase I (InterPro:IPR000816), Peptidase C15, pyroglutamyl peptidase I-like (InterPro:IPR016125); BEST Arabidopsis thaliana protein match is: Peptidase C15, …	protein_coding	***		-1.158	Down
AT5G37600	AT5G37600.1	encodes a cytosolic glutamine synthetase, the enzyme has high affinity with substrate ammonium	protein_coding	GLUTAMINE SYNTHASE CLONE R1 (GSR 1)	ARABIDOPSIS THALIANA GLUTAMINE SYNTHASE CLONE R1 (ATGSR1);GLUTAMINE SYNTHASE 1;1 (GLN1;1);GLUTAMINE SYNTHASE CLONE R1 (GSR 1);ARABIDOPSIS GLUTAMINE SYNTHASE 1;1 (ATGLN1;1)	-1.15911	Down
AT1G35140	AT1G35140.1	At1g35140 (At1g35140/T32G9_32) mRNA, complete cds	protein_coding	PHOSPHATE-INDUCED 1 (PHI-1)	PHOSPHATE-INDUCED 1 (PHI-1);EXORDIUM LIKE 7 (EXL7)	-1.16178	Down
AT5G65390	AT5G65390.1	arabinogalactan protein 7 (AGP7); BEST Arabidopsis thaliana protein match is: arabinogalactan protein 4 (TAIR:AT5G10430.1); Has 30201 Blast hits to 17322 proteins in 780 species: Archae - 12; Bacteria - 1396; Metazoa - 17338; Fungi - 3422; Plants - 5037; Viruses - 0; Other Eukaryotes - 2996 (source: NCBI BLink).	protein_coding	ARABINOGALACTAN PROTEIN 7 (AGP7)	ARABINOGALACTAN PROTEIN 7 (AGP7)	-1.16195	Down
AT1G66270	AT1G66270.1	BGLU21; FUNCTIONS IN: beta-glucosidase activity, hydrolase activity, hydrolyzing O-glycosyl compounds; INVOLVED IN: cellular response to phosphate starvation, response to salt stress, cellular response to cold, cellular response to salt stress, response to osmotic stress; LOCATED IN: vacuole, membrane; EXPRESSED IN: root, callus, leaf; EXPRESSED DURING: seedling growth; CONTAINS InterPro DOMAIN/s…	protein_coding	(BGLU21)	(BGLU21)	-1.16394	Down
AT5G02270	AT5G02270.2	member of NAP subfamily	protein_coding	***		-1.16625	Down
AT3G48340	AT3G48340.1	Cysteine proteinases superfamily protein; FUNCTIONS IN: cysteine-type peptidase activity, protein binding; INVOLVED IN: proteolysis; LOCATED IN: endomembrane system; CONTAINS InterPro DOMAIN/s: Peptidase C1A, papain (InterPro:IPR013128), Proteinase inhibitor I29, cathepsin propeptide (InterPro:IPR013201), Peptidase C1A, papain C-terminal (InterPro:IPR000668), Peptidase, cysteine peptidase active …	protein_coding	***		-1.16905	Down
AT3G27360	AT3G27360.1	Histone superfamily protein; FUNCTIONS IN: DNA binding; INVOLVED IN: nucleosome assembly; LOCATED IN: chloroplast, nucleosome; EXPRESSED IN: 22 plant structures; EXPRESSED DURING: 14 growth stages; CONTAINS InterPro DOMAIN/s: Histone H3 (InterPro:IPR000164), Histone-fold (InterPro:IPR009072), Histone core (InterPro:IPR007125); BEST Arabidopsis thaliana protein match is: Histone superfamily protei…	protein_coding	***		-1.16927	Down
AT1G29640	AT1G29640.1	Protein of unknown function, DUF584; CONTAINS InterPro DOMAIN/s: Protein of unknown function DUF584 (InterPro:IPR007608); BEST Arabidopsis thaliana protein match is: Protein of unknown function, DUF584 (TAIR:AT2G34340.1); Has 324 Blast hits to 324 proteins in 20 species: Archae - 0; Bacteria - 0; Metazoa - 0; Fungi - 0; Plants - 324; Viruses - 0; Other Eukaryotes - 0 (source: NCBI BLink).	protein_coding	***		-1.16929	Down
AT4G18480	AT4G18480.1	Encodes the CHLI subunit of magnesium chelatase which is required for chlorophyll biosynthesis. All four cysteine residues of the protein form two disulfide bonds (Cys102-Cys193 and Cys354-Cys396) under oxidized conditions but are fully reduced by reduction. It was suggested that the redox state of CHLI is regulated in vivo by the change of the redox environment in the chloroplasts probably via t…	protein_coding	(CHLI1)	(CHLI1);CHLORINA 42 (CH42);CHLORINA 42 (CH-42); (CHL11); (CHLI-1)	-1.17058	Down
AT3G21560	AT3G21560.1	Encodes a protein with sinapic acid:UDP-glucose glucosyltransferase activity. Mutants defective in this gene are hyper-fluorescent (which accumulate in their trichomes a compound that is likely to be 3',5'-dimethoxynaringenin chalcone or sinapoyltriacetic acid lactone, potential products of the concerted action of 4-coumarate CoA ligase and chalcone synthase on sinapic acid).	protein_coding	(UGT84A2)	(UGT84A2)	-1.17073	Down
AT2G37660	AT2G37660.1	NAD(P)-binding Rossmann-fold superfamily protein; FUNCTIONS IN: copper ion binding; INVOLVED IN: defense response to bacterium; LOCATED IN: thylakoid, apoplast, chloroplast stroma, chloroplast; EXPRESSED IN: 24 plant structures; EXPRESSED DURING: 15 growth stages; CONTAINS InterPro DOMAIN/s: 3-beta hydroxysteroid dehydrogenase/isomerase (InterPro:IPR002225), NAD(P)-binding domain (InterPro:IPR016…	protein_coding	***		-1.17172	Down
AT5G03630	AT5G03630.1	ATMDAR2; FUNCTIONS IN: monodehydroascorbate reductase (NADH) activity; INVOLVED IN: response to cadmium ion, response to zinc ion, response to salt stress; LOCATED IN: cytosol; EXPRESSED IN: 26 plant structures; EXPRESSED DURING: 15 growth stages; CONTAINS InterPro DOMAIN/s: FAD/NAD-linked reductase, dimerisation (InterPro:IPR016156), FAD-dependent pyridine nucleotide-disulphide oxidoreductase (I…	protein_coding	(ATMDAR2)	(ATMDAR2)	-1.17235	Down
AT3G48700	AT3G48700.1	carboxyesterase 13 (CXE13); FUNCTIONS IN: hydrolase activity; INVOLVED IN: metabolic process; LOCATED IN: cellular_component unknown; EXPRESSED IN: 6 plant structures; EXPRESSED DURING: F mature embryo stage, petal differentiation and expansion stage, E expanded cotyledon stage, D bilateral stage; CONTAINS InterPro DOMAIN/s: Lipase, GDXG, active site (InterPro:IPR002168), Alpha/beta hydrolase fol…	protein_coding	CARBOXYESTERASE 13 (CXE13)	ARABIDOPSIS THALIANA CARBOXYESTERASE 13 (ATCXE13);CARBOXYESTERASE 13 (CXE13)	-1.17358	Down
AT3G55750	AT3G55750.1	Ribosomal protein L35Ae family protein; FUNCTIONS IN: structural constituent of ribosome; INVOLVED IN: translation, ribosome biogenesis; LOCATED IN: cytosolic ribosome, ribosome, cytosolic large ribosomal subunit, membrane; EXPRESSED IN: guard cell, leaf; CONTAINS InterPro DOMAIN/s: Ribosomal protein L35Ae (InterPro:IPR001780), Ribosomal protein L35Ae, conserved site (InterPro:IPR018266); BEST Ar…	protein_coding	***		-1.17453	Down
AT4G34050	AT4G34050.1	caffeoyl coenzyme A O-methyltransferase 1 (CCoAOMT1); FUNCTIONS IN: caffeoyl-CoA O-methyltransferase activity; INVOLVED IN: coumarin biosynthetic process, response to cadmium ion; LOCATED IN: cytosol; EXPRESSED IN: 24 plant structures; EXPRESSED DURING: 14 growth stages; CONTAINS InterPro DOMAIN/s: O-methyltransferase, family 3 (InterPro:IPR002935); BEST Arabidopsis thaliana protein match is: S-a…	protein_coding	CAFFEOYL COENZYME A O-METHYLTRANSFERASE 1 (CCoAOMT1)	CAFFEOYL COENZYME A O-METHYLTRANSFERASE 1 (CCoAOMT1)	-1.17644	Down
AT4G13660	AT4G13660.1	Encodes a pinoresinol reductase involved in lignan biosynthesis. Expressed strongly in roots and less strongly in stems. Shows preference for pinoresinol and not lariciresinol.	protein_coding	PINORESINOL REDUCTASE 2 (PRR2)	PSEUDO-RESPONSE REGULATOR 2 (PRR2); (ATPRR2);PINORESINOL REDUCTASE 2 (PRR2)	-1.17787	Down
AT1G13930	AT1G13930.1	Involved in response to salt stress. Knockout mutants are hypersensitive to salt stress.	protein_coding	***		-1.17838	Down
AT3G53730	AT3G53730.1	Histone superfamily protein; FUNCTIONS IN: DNA binding; INVOLVED IN: nucleosome assembly; LOCATED IN: nucleus, nucleosome; EXPRESSED IN: 24 plant structures; EXPRESSED DURING: 15 growth stages; CONTAINS InterPro DOMAIN/s: Histone H4, conserved site (InterPro:IPR019809), Histone-fold (InterPro:IPR009072), Histone core (InterPro:IPR007125), Histone H4 (InterPro:IPR001951); BEST Arabidopsis thaliana…	protein_coding	***		-1.1793	Down
AT3G50330	AT3G50330.1	HECATE 2 (HEC2); FUNCTIONS IN: DNA binding, sequence-specific DNA binding transcription factor activity; INVOLVED IN: ovary septum development, transmitting tissue development, carpel formation, regulation of transcription; LOCATED IN: nucleus; EXPRESSED IN: 6 plant structures; EXPRESSED DURING: flower development stages, gynoecium developmental stages; CONTAINS InterPro DOMAIN/s: Helix-loop-heli…	protein_coding	HECATE 2 (HEC2)	HECATE 2 (HEC2)	-1.18612	Down
AT5G44020	AT5G44020.1	HAD superfamily, subfamily IIIB acid phosphatase ; FUNCTIONS IN: acid phosphatase activity; INVOLVED IN: biological_process unknown; LOCATED IN: chloroplast, vacuole, membrane; EXPRESSED IN: 23 plant structures; EXPRESSED DURING: 13 growth stages; CONTAINS InterPro DOMAIN/s: Acid phosphatase (Class B) (InterPro:IPR005519), Vegetative storage protein/acid phosphatase (InterPro:IPR014403), Acid pho…	protein_coding	***		-1.18615	Down
AT3G05490	AT3G05490.1	Member of a diversely expressed predicted peptide family showing sequence similarity to tobacco Rapid Alkalinization Factor (RALF), and is believed to play an essential role in the physiology of Arabidopsis. Consists of a single exon and is characterized by a conserved C-terminal motif and N-terminal signal peptide.	protein_coding	RALF-LIKE 22 (RALFL22)	RALF-LIKE 22 (RALFL22)	-1.18709	Down
AT1G14870	AT1G14870.1	PLANT CADMIUM RESISTANCE 2 (PCR2); FUNCTIONS IN: molecular_function unknown; INVOLVED IN: response to oxidative stress; LOCATED IN: plasma membrane; EXPRESSED IN: callus; CONTAINS InterPro DOMAIN/s: Protein of unknown function Cys-rich (InterPro:IPR006461); BEST Arabidopsis thaliana protein match is: PLAC8 family protein (TAIR:AT5G35525.1); Has 803 Blast hits to 802 proteins in 112 species: Archa…	protein_coding	PLANT CADMIUM RESISTANCE 2 (PCR2)	PLANT CADMIUM RESISTANCE 2 (PCR2)	-1.18759	Down
AT1G32470	AT1G32470.1	Single hybrid motif superfamily protein; FUNCTIONS IN: glycine dehydrogenase (decarboxylating) activity; INVOLVED IN: glycine catabolic process, glycine decarboxylation via glycine cleavage system; LOCATED IN: mitochondrion, glycine cleavage complex, chloroplast; EXPRESSED IN: 23 plant structures; EXPRESSED DURING: 13 growth stages; CONTAINS InterPro DOMAIN/s: 2-oxo acid dehydrogenase, lipoyl-bin…	protein_coding	***		-1.18878	Down
AT4G15610	AT4G15610.1	Uncharacterised protein family (UPF0497); CONTAINS InterPro DOMAIN/s: Uncharacterised protein family UPF0497, trans-membrane plant (InterPro:IPR006702), Uncharacterised protein family UPF0497, trans-membrane plant subgroup (InterPro:IPR006459); BEST Arabidopsis thaliana protein match is: Uncharacterised protein family (UPF0497) (TAIR:AT3G06390.1); Has 30201 Blast hits to 17322 proteins in 780 spe…	protein_coding	***		-1.18913	Down
AT2G34020	AT2G34020.1	Calcium-binding EF-hand family protein; FUNCTIONS IN: calcium ion binding; INVOLVED IN: biological_process unknown; EXPRESSED IN: root; CONTAINS InterPro DOMAIN/s: EF-Hand 1, calcium-binding site (InterPro:IPR018247), EF-HAND 2 (InterPro:IPR018249), EF-hand-like domain (InterPro:IPR011992), Calcium-binding EF-hand (InterPro:IPR002048); BEST Arabidopsis thaliana protein match is: Calcium-binding E…	protein_coding	***		-1.18966	Down
AT2G04780	AT2G04780.1	fasciclin-like arabinogalactan-protein 7 (Fla7)	protein_coding	FASCICLIN-LIKE ARABINOOGALACTAN 7 (FLA7)	FASCICLIN-LIKE ARABINOOGALACTAN 7 (FLA7)	-1.19014	Down
AT1G30380	AT1G30380.1	Encodes subunit K of photosystem I reaction center.	protein_coding	PHOTOSYSTEM I SUBUNIT K (PSAK)	PHOTOSYSTEM I SUBUNIT K (PSAK)	-1.19161	Down
AT1G30120	AT1G30120.1	Encodes a putative plastid pyruvate dehydrogenase E1 beta subunit that is distinct from the mitochondrial pyruvate dehydrogenase E1 beta subunit.	protein_coding	PYRUVATE DEHYDROGENASE E1 BETA (PDH-E1 BETA)	PYRUVATE DEHYDROGENASE E1 BETA (PDH-E1 BETA)	-1.19229	Down
AT3G43800	AT3G43800.1	Encodes glutathione transferase belonging to the tau class of GSTs. Naming convention according to Wagner et al. (2002).	protein_coding	GLUTATHIONE S-TRANSFERASE TAU 27 (GSTU27)	GLUTATHIONE S-TRANSFERASE TAU 27 (ATGSTU27);GLUTATHIONE S-TRANSFERASE TAU 27 (GSTU27)	-1.19581	Down
AT1G76690	AT1G76690.1	Encodes one of the closely related 12-oxophytodienoic acid reductases. This enzyme is not expected to participate in jasmonic acid biosynthesis because during in vitro assays, it shows very little activity with the naturally occurring OPDA isomer. Shows activity towards 2,4,6-trinitrotoluene. Expressed predominately in root. Predicted to be a cytosolic protein.	protein_coding	12-OXOPHYTODIENOATE REDUCTASE 2 (OPR2)	12-OXOPHYTODIENOATE REDUCTASE 2 (OPR2);ARABIDOPSIS 12-OXOPHYTODIENOATE REDUCTASE 2 (ATOPR2)	-1.19599	Down
AT3G23805	AT3G23805.1	Member of a diversely expressed predicted peptide family showing sequence similarity to tobacco Rapid Alkalinization Factor (RALF), and is believed to play an essential role in the physiology of Arabidopsis. Consists of a single exon and is characterized by a conserved C-terminal motif and N-terminal signal peptide.	protein_coding	RALF-LIKE 24 (RALFL24)	RALF-LIKE 24 (RALFL24)	-1.19679	Down
AT2G26250	AT2G26250.1	epidermis-specific, encodes KCS10, a putative 3-ketoacyl-CoA synthase. probably involved in the synthesis of long-chain lipids found in the cuticle.	protein_coding	3-KETOACYL-COA SYNTHASE 10 (KCS10)	FIDDLEHEAD (FDH);3-KETOACYL-COA SYNTHASE 10 (KCS10)	-1.19719	Down
AT2G03850	AT2G03850.1	Late embryogenesis abundant protein (LEA) family protein; BEST Arabidopsis thaliana protein match is: late embryogenesis abundant domain-containing protein / LEA domain-containing protein (TAIR:AT2G03740.1); Has 577 Blast hits to 318 proteins in 93 species: Archae - 1; Bacteria - 101; Metazoa - 17; Fungi - 21; Plants - 408; Viruses - 0; Other Eukaryotes - 29 (source: NCBI BLink).	protein_coding	***		-1.19989	Down
AT1G77330	AT1G77330.1	similar to 1-aminocyclopropane-1-carboxylate oxidase GI:3386565 from (Sorghum bicolor)	protein_coding	***		-1.20141	Down
AT5G16350	AT5G16350.1	O-acyltransferase (WSD1-like) family protein; CONTAINS InterPro DOMAIN/s: O-acyltransferase, WSD1, C-terminal (InterPro:IPR009721), O-acyltransferase, WSD1, N-terminal (InterPro:IPR004255); BEST Arabidopsis thaliana protein match is: O-acyltransferase (WSD1-like) family protein (TAIR:AT5G12420.1); Has 1807 Blast hits to 1807 proteins in 277 species: Archae - 0; Bacteria - 0; Metazoa - 736; Fungi …	protein_coding	***		-1.20996	Down
AT3G16430	AT3G16430.1	jacalin-related lectin 31 (JAL31); FUNCTIONS IN: copper ion binding; INVOLVED IN: biological_process unknown; LOCATED IN: cellular_component unknown; EXPRESSED IN: root; CONTAINS InterPro DOMAIN/s: Mannose-binding lectin (InterPro:IPR001229); BEST Arabidopsis thaliana protein match is: PYK10-binding protein 1 (TAIR:AT3G16420.3); Has 1533 Blast hits to 750 proteins in 40 species: Archae - 0; Bacte…	protein_coding	JACALIN-RELATED LECTIN 31 (JAL31)	JACALIN-RELATED LECTIN 31 (JAL31)	-1.21106	Down
AT3G02110	AT3G02110.1	serine carboxypeptidase-like 25 (scpl25); FUNCTIONS IN: serine-type carboxypeptidase activity; INVOLVED IN: proteolysis; LOCATED IN: endomembrane system; EXPRESSED IN: 22 plant structures; EXPRESSED DURING: 13 growth stages; CONTAINS InterPro DOMAIN/s: Peptidase S10, serine carboxypeptidase (InterPro:IPR001563), Peptidase S10, serine carboxypeptidase, active site (InterPro:IPR018202); BEST Arabid…	protein_coding	SERINE CARBOXYPEPTIDASE-LIKE 25 (scpl25)	SERINE CARBOXYPEPTIDASE-LIKE 25 (scpl25)	-1.21177	Down
AT2G30520	AT2G30520.1	light inducible root phototropism 2 encoding a signal transducer of the phototropic response in Arabidopsis	protein_coding	ROOT PHOTOTROPISM 2 (RPT2)	ROOT PHOTOTROPISM 2 (RPT2)	-1.21278	Down
AT1G07790	AT1G07790.1	Encodes a histone 2B (H2B) protein.	protein_coding	(HTB1)	(HTB1)	-1.21485	Down
AT5G43760	AT5G43760.1	Encodes KCS20, a member of the 3-ketoacyl-CoA synthase family involved in the biosynthesis of VLCFA (very long chain fatty acids).	protein_coding	3-KETOACYL-COA SYNTHASE 20 (KCS20)	3-KETOACYL-COA SYNTHASE 20 (KCS20)	-1.2185	Down
AT1G76680	AT1G76680.2	Encodes a member of an alpha/beta barrel fold family of FMN-containing oxidoreductases. One of the closely related 12-oxophytodienoic acid reductases. This enzyme is not expected to participate in jasmonic acid biosynthesis because during in vitro assays, it shows very little activity with the naturally occurring OPDA isomer. Shows activity towards 2,4,6-trinitrotoluene. Expressed predominately i…	protein_coding	12-OXOPHYTODIENOATE REDUCTASE 1 (OPR1)	12-OXOPHYTODIENOATE REDUCTASE 1 (OPR1)	-1.22004	Down
AT4G28660	AT4G28660.2	Similar to PsbW subunit of photosystem II.	protein_coding	***		-1.22135	Down
AT1G20340	AT1G20340.1	recombination and DNA-damage resistance protein (DRT112) One of two Arabidopsis plastocyanin genes. Predominant form, expressed 10x higher than PETE1. PETE2 is thought to be post-transcriptionally regulated via copper accumulation and is involved in copper homeostasis.	protein_coding	DNA-DAMAGE-REPAIR/TOLERATION PROTEIN 112 (DRT112)	DNA-DAMAGE-REPAIR/TOLERATION PROTEIN 112 (DRT112);PLASTOCYANIN 2 (PETE2)	-1.22283	Down
AT1G43780	AT1G43780.1	serine carboxypeptidase-like 44 (scpl44); FUNCTIONS IN: serine-type carboxypeptidase activity; INVOLVED IN: proteolysis; LOCATED IN: endomembrane system; EXPRESSED IN: 10 plant structures; EXPRESSED DURING: 4 anthesis, F mature embryo stage, petal differentiation and expansion stage, E expanded cotyledon stage; CONTAINS InterPro DOMAIN/s: Peptidase S10, serine carboxypeptidase (InterPro:IPR001563…	protein_coding	SERINE CARBOXYPEPTIDASE-LIKE 44 (scpl44)	SERINE CARBOXYPEPTIDASE-LIKE 44 (scpl44)	-1.22344	Down
AT1G24020	AT1G24020.1	MLP-like protein 423 (MLP423); INVOLVED IN: response to biotic stimulus, defense response; LOCATED IN: membrane; EXPRESSED IN: 23 plant structures; EXPRESSED DURING: 15 growth stages; CONTAINS InterPro DOMAIN/s: Bet v I allergen (InterPro:IPR000916); BEST Arabidopsis thaliana protein match is: MLP-like protein 28 (TAIR:AT1G70830.3); Has 1440 Blast hits to 1404 proteins in 125 species: Archae - 0;…	protein_coding	MLP-LIKE PROTEIN 423 (MLP423)	MLP-LIKE PROTEIN 423 (MLP423)	-1.22391	Down
AT2G41230	AT2G41230.1	unknown protein; Has 75 Blast hits to 75 proteins in 8 species: Archae - 0; Bacteria - 0; Metazoa - 0; Fungi - 0; Plants - 75; Viruses - 0; Other Eukaryotes - 0 (source: NCBI BLink).	protein_coding	***		-1.22932	Down
AT4G28290	AT4G28290.1	unknown protein; FUNCTIONS IN: molecular_function unknown; INVOLVED IN: biological_process unknown; LOCATED IN: chloroplast; EXPRESSED IN: 23 plant structures; EXPRESSED DURING: 15 growth stages; Has 45 Blast hits to 45 proteins in 11 species: Archae - 0; Bacteria - 0; Metazoa - 0; Fungi - 0; Plants - 45; Viruses - 0; Other Eukaryotes - 0 (source: NCBI BLink).	protein_coding	***		-1.23069	Down
AT5G17630	AT5G17630.1	Nucleotide/sugar transporter family protein; FUNCTIONS IN: antiporter activity, glucose transmembrane transporter activity; INVOLVED IN: hexose phosphate transport; LOCATED IN: chloroplast, membrane; EXPRESSED IN: 22 plant structures; EXPRESSED DURING: 13 growth stages; CONTAINS InterPro DOMAIN/s: Protein of unknown function DUF6, transmembrane (InterPro:IPR000620), Protein of unknown function DU…	protein_coding	***		-1.23459	Down
AT4G04830	AT4G04830.1	methionine sulfoxide reductase B5 (MSRB5); FUNCTIONS IN: peptide-methionine-(S)-S-oxide reductase activity; INVOLVED IN: oxidation reduction; LOCATED IN: cytosol; EXPRESSED IN: 24 plant structures; EXPRESSED DURING: 14 growth stages; CONTAINS InterPro DOMAIN/s: Methionine sulphoxide reductase B (InterPro:IPR002579), Mss4-like (InterPro:IPR011057); BEST Arabidopsis thaliana protein match is: methi…	protein_coding	METHIONINE SULFOXIDE REDUCTASE B5 (MSRB5)	ARABIDOPSIS THALIANA METHIONINE SULFOXIDE REDUCTASE B5 (ATMSRB5);METHIONINE SULFOXIDE REDUCTASE B5 (MSRB5)	-1.23519	Down
AT5G35740	AT5G35740.1	Carbohydrate-binding X8 domain superfamily protein; FUNCTIONS IN: molecular_function unknown; INVOLVED IN: biological_process unknown; LOCATED IN: endomembrane system; EXPRESSED IN: 18 plant structures; EXPRESSED DURING: 10 growth stages; CONTAINS InterPro DOMAIN/s: X8 (InterPro:IPR012946); BEST Arabidopsis thaliana protein match is: Carbohydrate-binding X8 domain superfamily protein (TAIR:AT2G04…	protein_coding	***		-1.23665	Down
AT5G64570	AT5G64570.1	Encodes a beta-d-xylosidase that belongs to family 3 of glycoside hydrolases.	protein_coding	BETA-D-XYLOSIDASE 4 (XYL4)	BETA-D-XYLOSIDASE 4 (XYL4);BETA-D-XYLOSIDASE 4 (ATBXL4)	-1.23761	Down
AT1G13080	AT1G13080.1	cytochrome P450 monooxygenase	protein_coding	CYTOCHROME P450 71B2 (CYP71B2)	CYTOCHROME P450 71B2 (CYP71B2)	-1.24954	Down
AT2G27420	AT2G27420.1	Cysteine proteinases superfamily protein; FUNCTIONS IN: cysteine-type peptidase activity, cysteine-type endopeptidase activity; INVOLVED IN: proteolysis; LOCATED IN: endomembrane system; EXPRESSED IN: 15 plant structures; EXPRESSED DURING: 10 growth stages; CONTAINS InterPro DOMAIN/s: Peptidase C1A, papain (InterPro:IPR013128), Proteinase inhibitor I29, cathepsin propeptide (InterPro:IPR013201), …	protein_coding	***		-1.25048	Down
AT5G44580	AT5G44580.1	unknown protein; FUNCTIONS IN: molecular_function unknown; INVOLVED IN: biological_process unknown; LOCATED IN: endomembrane system; EXPRESSED IN: 18 plant structures; EXPRESSED DURING: 12 growth stages; BEST Arabidopsis thaliana protein match is: unknown protein (TAIR:AT5G44582.1); Has 30201 Blast hits to 17322 proteins in 780 species: Archae - 12; Bacteria - 1396; Metazoa - 17338; Fungi - 3422;…	protein_coding	***		-1.25114	Down
AT4G37450	AT4G37450.1	AGP18 is a lysine-rich arabinogalactan-protein (AGP) and part of a multi-gene family of glycoproteins with approx. 50 members. It falls into one subclass with AGP17 and AGP19, other lysine-rich AGPs. It is expressed in young leaves, shoots, roots and flowers.	protein_coding	ARABINOGALACTAN PROTEIN 18 (AGP18)	ARABINOGALACTAN PROTEIN 18 (AGP18); (ATAGP18)	-1.25174	Down
AT5G40650	AT5G40650.1	One of three isoforms of the iron-sulfur component of the succinate dehydrogenase complex, a component of the mitochondrial respiratory chain complex II. The product of the nuclear encoded gene is imported into the mitochondrion. Expressed during germination and post-germinative growth.	protein_coding	SUCCINATE DEHYDROGENASE 2-2 (SDH2-2)	SUCCINATE DEHYDROGENASE 2-2 (SDH2-2)	-1.2534	Down
AT5G03120	AT5G03120.1	unknown protein; FUNCTIONS IN: molecular_function unknown; INVOLVED IN: biological_process unknown; LOCATED IN: endomembrane system; EXPRESSED IN: 21 plant structures; EXPRESSED DURING: 13 growth stages; Has 14 Blast hits to 14 proteins in 4 species: Archae - 0; Bacteria - 0; Metazoa - 0; Fungi - 0; Plants - 14; Viruses - 0; Other Eukaryotes - 0 (source: NCBI BLink).	protein_coding	***		-1.25652	Down
AT3G04070	AT3G04070.1	NAC domain containing protein 47 (NAC047); FUNCTIONS IN: sequence-specific DNA binding transcription factor activity; INVOLVED IN: multicellular organismal development, regulation of transcription; LOCATED IN: cellular_component unknown; EXPRESSED IN: 16 plant structures; EXPRESSED DURING: 7 growth stages; CONTAINS InterPro DOMAIN/s: No apical meristem (NAM) protein (InterPro:IPR003441); BEST Ara…	protein_coding	NAC DOMAIN CONTAINING PROTEIN 47 (NAC047)	ARABIDOPSIS NAC DOMAIN CONTAINING PROTEIN 47 (anac047);NAC DOMAIN CONTAINING PROTEIN 47 (NAC047)	-1.25993	Down
AT1G55020	AT1G55020.1	lipoxygenase, a defense gene conferring resistance Xanthomonas campestris	protein_coding	LIPOXYGENASE 1 (LOX1)	LIPOXYGENASE 1 (LOX1);ARABIDOPSIS LIPOXYGENASE 1 (ATLOX1)	-1.26052	Down
AT1G17170	AT1G17170.1	Encodes glutathione transferase belonging to the tau class of GSTs. Naming convention according to Wagner et al. (2002).	protein_coding	GLUTATHIONE S-TRANSFERASE TAU 24 (GSTU24)	GLUTATHIONE S-TRANSFERASE TAU 24 (ATGSTU24);ARABIDOPSIS THALIANA GLUTATHIONE S-TRANSFERASE (CLASS TAU) 24 (GST);GLUTATHIONE S-TRANSFERASE TAU 24 (GSTU24)	-1.26387	Down
AT2G46600	AT2G46600.1	Calcium-binding EF-hand family protein; FUNCTIONS IN: calcium ion binding; LOCATED IN: cellular_component unknown; EXPRESSED IN: 24 plant structures; EXPRESSED DURING: 14 growth stages; CONTAINS InterPro DOMAIN/s: EF-Hand 1, calcium-binding site (InterPro:IPR018247), EF-HAND 2 (InterPro:IPR018249), EF-hand-like domain (InterPro:IPR011992); BEST Arabidopsis thaliana protein match is: pinoid-bindin…	protein_coding	***		-1.26848	Down
AT1G33800	AT1G33800.1	Protein of unknown function (DUF579); FUNCTIONS IN: molecular_function unknown; INVOLVED IN: biological_process unknown; LOCATED IN: endomembrane system; EXPRESSED IN: 20 plant structures; EXPRESSED DURING: 12 growth stages; CONTAINS InterPro DOMAIN/s: Protein of unknown function DUF579 (InterPro:IPR021148), Conserved hypothetical protein CHP01627 (InterPro:IPR006514); BEST Arabidopsis thaliana p…	protein_coding	***		-1.27079	Down
AT4G04640	AT4G04640.1	One of two genes (with ATPC2) encoding the gamma subunit of Arabidopsis chloroplast ATP synthase.	protein_coding	(ATPC1)	(ATPC1)	-1.27231	Down
AT1G23020	AT1G23020.2	Encodes a ferric chelate reductase whose transcription is regulated by FIT1. Expressed in the root, shoot, flower and cotyledon.	protein_coding	***		-1.2731	Down
AT1G52220	AT1G52220.1	FUNCTIONS IN: molecular_function unknown; INVOLVED IN: biological_process unknown; LOCATED IN: chloroplast thylakoid membrane, chloroplast; EXPRESSED IN: 23 plant structures; EXPRESSED DURING: 13 growth stages; BEST Arabidopsis thaliana protein match is: photosystem I P subunit (TAIR:AT2G46820.2); Has 291 Blast hits to 291 proteins in 50 species: Archae - 0; Bacteria - 90; Metazoa - 0; Fungi - 0;…	protein_coding	***		-1.27397	Down
AT3G23450	AT3G23450.1	unknown protein; FUNCTIONS IN: molecular_function unknown; INVOLVED IN: biological_process unknown; LOCATED IN: endomembrane system; EXPRESSED IN: 14 plant structures; EXPRESSED DURING: 8 growth stages; Has 694543 Blast hits to 47111 proteins in 2535 species: Archae - 1794; Bacteria - 163056; Metazoa - 258989; Fungi - 49151; Plants - 70496; Viruses - 8919; Other Eukaryotes - 142138 (source: NCBI …	protein_coding	***		-1.28057	Down
AT1G02900	AT1G02900.1	Member of a diversely expressed predicted peptide family showing sequence similarity to tobacco Rapid Alkalinization Factor (RALF), and is believed to play an essential role in the physiology of Arabidopsis. Consists of a single exon and is characterized by a conserved C-terminal motif and N-terminal signal peptide. Mediates Ca2+-dependent signaling.	protein_coding	RAPID ALKALINIZATION FACTOR 1 (RALF1)	RALF-LIKE 1 (RALFL1);RAPID ALKALINIZATION FACTOR 1 (RALF1);RAPID ALKALINIZATION FACTOR 1 (ATRALF1)	-1.28155	Down
AT2G29570	AT2G29570.1	Functionally interacts with POLH to repair DNA damaged by UVB damage.	protein_coding	PROLIFERATING CELL NUCLEAR ANTIGEN 2 (PCNA2)	PROLIFERATING CELL NUCLEAR ANTIGEN 2 (PCNA2);A. THALIANA PROLIFERATING CELL NUCLEAR ANTIGEN 2 (ATPCNA2)	-1.28163	Down
AT1G27330	AT1G27330.1	Ribosome associated membrane protein RAMP4; CONTAINS InterPro DOMAIN/s: Ribosome associated membrane RAMP4 (InterPro:IPR010580); BEST Arabidopsis thaliana protein match is: Ribosome associated membrane protein RAMP4 (TAIR:AT1G27350.1); Has 348 Blast hits to 348 proteins in 106 species: Archae - 0; Bacteria - 0; Metazoa - 210; Fungi - 0; Plants - 100; Viruses - 0; Other Eukaryotes - 38 (source: NC…	protein_coding	***		-1.28536	Down
AT5G57760	AT5G57760.1	unknown protein; Has 5 Blast hits to 5 proteins in 2 species: Archae - 0; Bacteria - 0; Metazoa - 0; Fungi - 0; Plants - 5; Viruses - 0; Other Eukaryotes - 0 (source: NCBI BLink).	protein_coding	***		-1.28645	Down
AT3G29360	AT3G29360.1	UDP-glucose 6-dehydrogenase family protein; FUNCTIONS IN: in 6 functions; INVOLVED IN: oxidation reduction, metabolic process; LOCATED IN: cytosol, nucleus; EXPRESSED IN: 25 plant structures; EXPRESSED DURING: 16 growth stages; CONTAINS InterPro DOMAIN/s: UDP-glucose/GDP-mannose dehydrogenase, N-terminal (InterPro:IPR001732), 6-phosphogluconate dehydrogenase, C-terminal-like (InterPro:IPR008927),…	protein_coding	***		-1.28685	Down
AT3G46940	AT3G46940.1	DUTP-PYROPHOSPHATASE-LIKE 1 (DUT1); FUNCTIONS IN: hydrolase activity, dUTP diphosphatase activity; INVOLVED IN: DNA repair, 2'-deoxyribonucleotide metabolic process; LOCATED IN: cellular_component unknown; EXPRESSED IN: 22 plant structures; EXPRESSED DURING: 13 growth stages; CONTAINS InterPro DOMAIN/s: DeoxyUTP pyrophosphatase domain, subfamily 1, (InterPro:IPR008181), DeoxyUTP pyrophosphatase d…	protein_coding	DUTP-PYROPHOSPHATASE-LIKE 1 (DUT1)	DUTP-PYROPHOSPHATASE-LIKE 1 (DUT1)	-1.28789	Down
AT2G44790	AT2G44790.1	Encodes a uclacyanin, a protein precursor that is closely related to precursors of stellacyanins and a blue copper protein from pea pods.	protein_coding	UCLACYANIN 2 (UCC2)	UCLACYANIN 2 (UCC2)	-1.28858	Down
AT4G12800	AT4G12800.1	Encodes subunit L of photosystem I reaction center.	protein_coding	PHOTOSYSTEM I SUBUNIT L (PSAL)	PHOTOSYSTEM I SUBUNIT L (PSAL)	-1.28892	Down
AT5G57560	AT5G57560.1	Encodes a cell wall-modifying enzyme, rapidly upregulated in response to environmental stimuli	protein_coding	TOUCH 4 (TCH4)	TOUCH 4 (TCH4);XYLOGLUCAN ENDOTRANSGLUCOSYLASE/HYDROLASE 22 (XTH22)	-1.29011	Down
AT1G14290	AT1G14290.1	Encodes one of the two redundant sphingoid base hydroxylases (SBH). Involved in sphingolipid trihydroxy long-chain base (4-hydroxysphinganine) biosynthesis. Double mutants of SBHs were dwarfed and not able to progress from vegetative to reproductive growth.	protein_coding	SPHINGOID BASE HYDROXYLASE 2 (SBH2)	SPHINGOID BASE HYDROXYLASE 2 (SBH2)	-1.29023	Down
AT5G09440	AT5G09440.1	EXORDIUM like 4 (EXL4); FUNCTIONS IN: molecular_function unknown; INVOLVED IN: biological_process unknown; LOCATED IN: membrane; EXPRESSED IN: 23 plant structures; EXPRESSED DURING: 13 growth stages; CONTAINS InterPro DOMAIN/s: Phosphate-induced protein 1 (InterPro:IPR006766); BEST Arabidopsis thaliana protein match is: EXORDIUM like 2 (TAIR:AT5G64260.1); Has 396 Blast hits to 396 proteins in 24 …	protein_coding	EXORDIUM LIKE 4 (EXL4)	EXORDIUM LIKE 4 (EXL4)	-1.29461	Down
AT5G48890	AT5G48890.1	C2H2-like zinc finger protein; FUNCTIONS IN: sequence-specific DNA binding transcription factor activity; INVOLVED IN: regulation of transcription; LOCATED IN: intracellular; CONTAINS InterPro DOMAIN/s: Zinc finger, C2H2-like (InterPro:IPR015880), Zinc finger, C2H2-type (InterPro:IPR007087); BEST Arabidopsis thaliana protein match is: C2H2 and C2HC zinc fingers superfamily protein (TAIR:AT5G14010…	protein_coding	***		-1.29708	Down
AT1G78300	AT1G78300.1	G-box binding factor GF14 omega encoding a 14-3-3 protein	protein_coding	GENERAL REGULATORY FACTOR 2 (GRF2)	GENERAL REGULATORY FACTOR 2 (GRF2);14-3-3 PROTEIN G-BOX FACTOR14 OMEGA (14-3-3OMEGA); (GF14 OMEGA)	-1.2988	Down
AT2G23010	AT2G23010.2	serine carboxypeptidase-like 9 (SCPL9); FUNCTIONS IN: serine-type carboxypeptidase activity; INVOLVED IN: proteolysis; LOCATED IN: endomembrane system; CONTAINS InterPro DOMAIN/s: Peptidase S10, serine carboxypeptidase (InterPro:IPR001563); BEST Arabidopsis thaliana protein match is: sinapoylglucose 1 (TAIR:AT2G22990.1); Has 35333 Blast hits to 34131 proteins in 2444 species: Archae - 798; Bacter…	protein_coding	SERINE CARBOXYPEPTIDASE-LIKE 9 (SCPL9)	SERINE CARBOXYPEPTIDASE-LIKE 9 (SCPL9)	-1.30004	Down
AT3G21055	AT3G21055.1	Encodes photosystem II 5 kD protein subunit PSII-T. This is a nuclear-encoded gene (PsbTn) which also has a plastid-encoded paralog (PsbTc).	protein_coding	PHOTOSYSTEM II SUBUNIT T (PSBTN)	PHOTOSYSTEM II SUBUNIT T (PSBTN)	-1.30278	Down
AT4G19030	AT4G19030.1	an aquaporin whose expression level is reduced by ABA, NaCl, dark, and dessication. is expressed at relatively low levels under normal conditions. Also functions in arsenite transport and tolerance.	protein_coding	NOD26-LIKE MAJOR INTRINSIC PROTEIN 1 (NLM1)	NOD26-LIKE MAJOR INTRINSIC PROTEIN 1 (NLM1);NOD26-LIKE INTRINSIC PROTEIN 1;1 (NIP1;1); (AT-NLM1);NOD26-LIKE MAJOR INTRINSIC PROTEIN 1 (ATNLM1)	-1.30482	Down
AT1G15820	AT1G15820.1	Lhcb6 protein (Lhcb6), light harvesting complex of photosystem II.	protein_coding	LIGHT HARVESTING COMPLEX PSII SUBUNIT 6 (LHCB6)	LIGHT HARVESTING COMPLEX PSII SUBUNIT 6 (LHCB6); (CP24)	-1.30747	Down
AT1G27020	AT1G27020.1	unknown protein; BEST Arabidopsis thaliana protein match is: unknown protein (TAIR:AT1G27030.1); Has 514 Blast hits to 514 proteins in 175 species: Archae - 0; Bacteria - 311; Metazoa - 0; Fungi - 0; Plants - 65; Viruses - 0; Other Eukaryotes - 138 (source: NCBI BLink).	protein_coding	***		-1.3079	Down
AT1G56330	AT1G56330.1	Encodes a small GTP-binding protein implicated in ER to cis-Golgi transport of other proteins. A member of ARF-like GTPase family. A thaliana has 21 members, in two subfamilies, ARF and ARF-like (ARL) GTPases. The protein is found associated to the ER and free in the cytosol.	protein_coding	SECRETION-ASSOCIATED RAS 1B (SAR1B)	SECRETION-ASSOCIATED RAS 1 (SAR1);SECRETION-ASSOCIATED RAS 1 (ATSAR1);ARABIDOPSIS THALIANA SECRETION-ASSOCIATED RAS 1B (ATSARA1B);SECRETION-ASSOCIATED RAS 1 B (ATSAR1B);SECRETION-ASSOCIATED RAS 1B (SAR1B)	-1.30954	Down
AT1G70710	AT1G70710.1	endo-1,4-beta-glucanase. Involved in cell elongation.	protein_coding	GLYCOSYL HYDROLASE 9B1 (GH9B1)	ARABIDOPSIS THALIANA GLYCOSYL HYDROLASE 9B1 (ATGH9B1);CELLULASE 1 (CEL1);GLYCOSYL HYDROLASE 9B1 (GH9B1)	-1.31085	Down
AT4G32460	AT4G32460.1	FUNCTIONS IN: molecular_function unknown; INVOLVED IN: biological_process unknown; LOCATED IN: plant-type cell wall; EXPRESSED IN: 24 plant structures; EXPRESSED DURING: 15 growth stages; CONTAINS InterPro DOMAIN/s: Protein of unknown function DUF642 (InterPro:IPR006946), Galactose-binding domain-like (InterPro:IPR008979); BEST Arabidopsis thaliana protein match is: Protein of unknown function, D…	protein_coding	***		-1.31228	Down
AT5G17330	AT5G17330.1	Encodes one of two isoforms of glutamate decarboxylase.	protein_coding	GLUTAMATE DECARBOXYLASE (GAD)	GLUTAMATE DECARBOXYLASE (GAD);GLUTAMATE DECARBOXYLASE 1 (GAD1)	-1.31246	Down
AT5G08050	AT5G08050.1	FUNCTIONS IN: molecular_function unknown; INVOLVED IN: response to karrikin; LOCATED IN: thylakoid, chloroplast thylakoid membrane, chloroplast; EXPRESSED IN: 21 plant structures; EXPRESSED DURING: 13 growth stages; CONTAINS InterPro DOMAIN/s: Protein of unknown function DUF1118 (InterPro:IPR009500), Uncharacterised conserved protein UCP022207 (InterPro:IPR016801); Has 78 Blast hits to 78 protein…	protein_coding	***		-1.3125	Down
AT5G66920	AT5G66920.1	SKU5 similar 17 (sks17); FUNCTIONS IN: oxidoreductase activity, copper ion binding; INVOLVED IN: response to karrikin; LOCATED IN: cell wall, plant-type cell wall; EXPRESSED IN: 21 plant structures; EXPRESSED DURING: 13 growth stages; CONTAINS InterPro DOMAIN/s: Multicopper oxidase, type 3 (InterPro:IPR011707), Cupredoxin (InterPro:IPR008972), Multicopper oxidase, type 2 (InterPro:IPR011706), Mul…	protein_coding	SKU5 SIMILAR 17 (sks17)	SKU5 SIMILAR 17 (sks17)	-1.31258	Down
AT1G12110	AT1G12110.1	Encodes NRT1.1 (CHL1), a dual-affinity nitrate transporter. The protein is expressed in guard cells and function in stomatal opening. Mutants have less transpiration and are more tolerant to drought. Expressed in lateral roots. Involved in nitrate signaling which enables the plant root system to detect and exploit nitrate-rich soil patches. Comparing to the wild type, the mutant displays a strong…	protein_coding	NITRATE TRANSPORTER 1.1 (NRT1.1)	NITRATE TRANSPORTER 1.1 (NRT1.1); (CHL1-1);NITRATE TRANSPORTER 1 (NRT1); (B-1);ARABIDOPSIS THALIANA NITRATE TRANSPORTER 1 (ATNRT1);CHLORINA 1 (CHL1)	-1.31571	Down
AT4G13180	AT4G13180.1	NAD(P)-binding Rossmann-fold superfamily protein; FUNCTIONS IN: oxidoreductase activity, binding, catalytic activity; INVOLVED IN: response to arsenic; EXPRESSED IN: 22 plant structures; EXPRESSED DURING: 13 growth stages; CONTAINS InterPro DOMAIN/s: NAD(P)-binding domain (InterPro:IPR016040), Glucose/ribitol dehydrogenase (InterPro:IPR002347), Short-chain dehydrogenase/reductase SDR (InterPro:IP…	protein_coding	***		-1.31604	Down
AT2G28080	AT2G28080.1	UDP-Glycosyltransferase superfamily protein; FUNCTIONS IN: transferase activity, transferring glycosyl groups; INVOLVED IN: metabolic process; LOCATED IN: cellular_component unknown; EXPRESSED IN: 22 plant structures; EXPRESSED DURING: 15 growth stages; CONTAINS InterPro DOMAIN/s: UDP-glucuronosyl/UDP-glucosyltransferase (InterPro:IPR002213); BEST Arabidopsis thaliana protein match is: UDP-Glycos…	protein_coding	***		-1.31939	Down
AT5G01650	AT5G01650.2	Tautomerase/MIF superfamily protein; FUNCTIONS IN: molecular_function unknown; INVOLVED IN: inflammatory response, response to other organism; EXPRESSED IN: 23 plant structures; EXPRESSED DURING: 13 growth stages; CONTAINS InterPro DOMAIN/s: Tautomerase (InterPro:IPR014347), Macrophage migration inhibitory factor (InterPro:IPR001398); BEST Arabidopsis thaliana protein match is: Tautomerase/MIF su…	protein_coding	***		-1.31958	Down
AT4G39330	AT4G39330.1	cinnamyl alcohol dehydrogenase 9 (CAD9); FUNCTIONS IN: oxidoreductase activity, zinc ion binding; INVOLVED IN: oxidation reduction; LOCATED IN: apoplast; EXPRESSED IN: 25 plant structures; EXPRESSED DURING: 15 growth stages; CONTAINS InterPro DOMAIN/s: GroES-like (InterPro:IPR011032), Polyketide synthase, enoylreductase (InterPro:IPR020843), Alcohol dehydrogenase, zinc-containing, conserved site …	protein_coding	CINNAMYL ALCOHOL DEHYDROGENASE 9 (CAD9)	(ATCAD9);CINNAMYL ALCOHOL DEHYDROGENASE 9 (CAD9)	-1.32172	Down
AT1G78820	AT1G78820.1	D-mannose binding lectin protein with Apple-like carbohydrate-binding domain; FUNCTIONS IN: sugar binding; LOCATED IN: apoplast; CONTAINS InterPro DOMAIN/s: Curculin-like (mannose-binding) lectin (InterPro:IPR001480), PAN-2 domain (InterPro:IPR013227), Apple-like (InterPro:IPR003609); BEST Arabidopsis thaliana protein match is: Curculin-like (mannose-binding) lectin family protein (TAIR:AT1G78830…	protein_coding	***		-1.32674	Down
AT1G20010	AT1G20010.1	beta tubulin	protein_coding	TUBULIN BETA-5 CHAIN (TUB5)	TUBULIN BETA-5 CHAIN (TUB5)	-1.32731	Down
AT4G22010	AT4G22010.1	SKU5 similar 4 (sks4); FUNCTIONS IN: oxidoreductase activity, copper ion binding; INVOLVED IN: oxidation reduction; LOCATED IN: membrane, plant-type cell wall; EXPRESSED IN: 22 plant structures; EXPRESSED DURING: 14 growth stages; CONTAINS InterPro DOMAIN/s: Multicopper oxidase, type 3 (InterPro:IPR011707), Cupredoxin (InterPro:IPR008972), Multicopper oxidase, type 2 (InterPro:IPR011706), Multico…	protein_coding	SKU5 SIMILAR 4 (sks4)	SKU5 SIMILAR 4 (sks4)	-1.33179	Down
AT5G67510	AT5G67510.1	Translation protein SH3-like family protein; FUNCTIONS IN: structural constituent of ribosome, protein binding; INVOLVED IN: translation; LOCATED IN: cytosolic ribosome, cytosolic large ribosomal subunit, large ribosomal subunit; EXPRESSED IN: 23 plant structures; EXPRESSED DURING: 13 growth stages; CONTAINS InterPro DOMAIN/s: Translation protein SH3-like (InterPro:IPR008991), Ribosomal protein L…	protein_coding	***		-1.33361	Down
AT5G10390	AT5G10390.1	Histone superfamily protein; FUNCTIONS IN: DNA binding; INVOLVED IN: nucleosome assembly; LOCATED IN: chloroplast, nucleosome; EXPRESSED IN: 23 plant structures; EXPRESSED DURING: 13 growth stages; CONTAINS InterPro DOMAIN/s: Histone H3 (InterPro:IPR000164), Histone-fold (InterPro:IPR009072), Histone core (InterPro:IPR007125); BEST Arabidopsis thaliana protein match is: Histone superfamily protei…	protein_coding	***		-1.33802	Down
AT4G22230	AT4G22230.1	Encodes a defensin-like (DEFL) family protein.	protein_coding	***		-1.34016	Down
AT4G30450	AT4G30450.1	glycine-rich protein; Has 43753 Blast hits to 9269 proteins in 834 species: Archae - 55; Bacteria - 10441; Metazoa - 12146; Fungi - 3592; Plants - 5151; Viruses - 671; Other Eukaryotes - 11697 (source: NCBI BLink).	protein_coding	***		-1.34504	Down
AT5G58900	AT5G58900.1	Homeodomain-like transcriptional regulator; FUNCTIONS IN: DNA binding, sequence-specific DNA binding transcription factor activity; INVOLVED IN: regulation of transcription; EXPRESSED IN: 20 plant structures; EXPRESSED DURING: 11 growth stages; CONTAINS InterPro DOMAIN/s: Molecular chaperone, heat shock protein, Hsp40, DnaJ (InterPro:IPR015609), SANT, eukarya (InterPro:IPR017884), Myb-like DNA-bi…	protein_coding	***		-1.3462	Down
AT1G29080	AT1G29080.1	Papain family cysteine protease; FUNCTIONS IN: cysteine-type endopeptidase activity, cysteine-type peptidase activity; INVOLVED IN: proteolysis; LOCATED IN: endomembrane system; CONTAINS InterPro DOMAIN/s: Peptidase C1A, papain (InterPro:IPR013128), Proteinase inhibitor I29, cathepsin propeptide (InterPro:IPR013201), Peptidase C1A, papain C-terminal (InterPro:IPR000668), Peptidase, cysteine pepti…	protein_coding	***		-1.34661	Down
AT1G16880	AT1G16880.1	uridylyltransferase-related; INVOLVED IN: response to cold; LOCATED IN: chloroplast thylakoid membrane, stromule, chloroplast stroma, chloroplast, chloroplast envelope; EXPRESSED IN: 22 plant structures; EXPRESSED DURING: 13 growth stages; BEST Arabidopsis thaliana protein match is: ACT domain-containing protein (TAIR:AT5G04740.1); Has 499 Blast hits to 450 proteins in 72 species: Archae - 0; Bac…	protein_coding	***		-1.34965	Down
AT5G13170	AT5G13170.1	senescence-associated gene 29 (SAG29); LOCATED IN: endomembrane system, integral to membrane, membrane; EXPRESSED IN: 13 plant structures; EXPRESSED DURING: LP.04 four leaves visible, 4 anthesis, C globular stage, petal differentiation and expansion stage; CONTAINS InterPro DOMAIN/s: MtN3/saliva-related transmembrane protein, conserved region (InterPro:IPR018169), RAG1-activating protein 1 homolo…	protein_coding	SENESCENCE-ASSOCIATED PROTEIN 29 (SAG29)	SENESCENCE-ASSOCIATED PROTEIN 29 (SAG29); (SWEET15); (AtSWEET15)	-1.35168	Down
AT5G61790	AT5G61790.1	calnexin 1 (CNX1); FUNCTIONS IN: unfolded protein binding, calcium ion binding; INVOLVED IN: protein folding; LOCATED IN: in 8 components; EXPRESSED IN: 26 plant structures; EXPRESSED DURING: 15 growth stages; CONTAINS InterPro DOMAIN/s: Calreticulin/calnexin, P (InterPro:IPR009033), Calreticulin/calnexin (InterPro:IPR001580), Calreticulin/calnexin, conserved site (InterPro:IPR018124), Concanaval…	protein_coding	CALNEXIN 1 (CNX1)	CALNEXIN 1 (CNX1); (ATCNX1)	-1.35683	Down
AT5G47550	AT5G47550.1	Cystatin/monellin superfamily protein; FUNCTIONS IN: cysteine-type endopeptidase inhibitor activity; INVOLVED IN: biological_process unknown; LOCATED IN: cell wall; EXPRESSED IN: 24 plant structures; EXPRESSED DURING: 15 growth stages; CONTAINS InterPro DOMAIN/s: Proteinase inhibitor I25, cystatin (InterPro:IPR000010), Proteinase inhibitor I25, cystatin, conserved region (InterPro:IPR020381); BES…	protein_coding	***		-1.35801	Down
AT4G00860	AT4G00860.1	putative pathogenesis-related protein whose transcript level is induced in response to ozone and pathogenic Pseudomonas strains.	protein_coding	(ATOZI1)	(ATOZI1);ARABIDOPSIS THALIANA OZONE-INDUCED PROTEIN 1 (AT0ZI1)	-1.35834	Down
AT2G19590	AT2G19590.1	encodes a protein whose sequence is similar to 1-aminocyclopropane-1-carboxylate oxidase	protein_coding	ACC OXIDASE 1 (ACO1)	ACC OXIDASE 1 (ACO1); (ATACO1)	-1.35866	Down
AT5G45930	AT5G45930.1	encodes a second Chl I gene (CHLI2), a subunit of magnesium chelatase which is required for chlorophyll biosynthesis. Has ATPase activity, regulated by TRX-f. Involved in the assembly of the Mg chelatase complex.	protein_coding	MAGNESIUM CHELATASE I2 (CHLI2)	MAGNESIUM CHELATASE I2 (CHLI2); (CHL I2); (CHLI-2)	-1.36666	Down
AT4G14130	AT4G14130.1	xyloglucan endotransglycosylase-related protein (XTR7)	protein_coding	XYLOGLUCAN ENDOTRANSGLUCOSYLASE/HYDROLASE 15 (XTH15)	XYLOGLUCAN ENDOTRANSGLYCOSYLASE 7 (XTR7);XYLOGLUCAN ENDOTRANSGLUCOSYLASE/HYDROLASE 15 (XTH15)	-1.36901	Down
AT1G29310	AT1G29310.1	SecY protein transport family protein; FUNCTIONS IN: P-P-bond-hydrolysis-driven protein transmembrane transporter activity; INVOLVED IN: protein secretion, protein transport; LOCATED IN: mitochondrion, plasma membrane, membrane; EXPRESSED IN: 24 plant structures; EXPRESSED DURING: 15 growth stages; CONTAINS InterPro DOMAIN/s: SecY protein (InterPro:IPR002208), Translocon Sec61/SecY, plug domain (…	protein_coding	***		-1.37002	Down
AT4G15800	AT4G15800.1	Member of a diversely expressed predicted peptide family showing sequence similarity to tobacco Rapid Alkalinization Factor (RALF), and is believed to play an essential role in the physiology of Arabidopsis. Consists of a single exon and is characterized by a conserved C-terminal motif and N-terminal signal peptide.	protein_coding	RALF-LIKE 33 (RALFL33)	RALF-LIKE 33 (RALFL33)	-1.37045	Down
AT4G29690	AT4G29690.1	Alkaline-phosphatase-like family protein; FUNCTIONS IN: hydrolase activity, catalytic activity; INVOLVED IN: metabolic process, nucleotide metabolic process; LOCATED IN: endomembrane system; EXPRESSED IN: 9 plant structures; EXPRESSED DURING: LP.06 six leaves visible, LP.04 four leaves visible, 4 anthesis, petal differentiation and expansion stage, E expanded cotyledon stage; CONTAINS InterPro DO…	protein_coding	***		-1.37738	Down
AT5G05370	AT5G05370.1	Cytochrome b-c1 complex, subunit 8 protein; CONTAINS InterPro DOMAIN/s: Cytochrome b-c1 complex, subunit 8 (InterPro:IPR020101); BEST Arabidopsis thaliana protein match is: Cytochrome b-c1 complex, subunit 8 protein (TAIR:AT3G10860.1); Has 1807 Blast hits to 1807 proteins in 277 species: Archae - 0; Bacteria - 0; Metazoa - 736; Fungi - 347; Plants - 385; Viruses - 0; Other Eukaryotes - 339 (sourc…	protein_coding	***		-1.3795	Down
AT3G14310	AT3G14310.1	encodes a pectin methylesterase, targeted by a cellulose binding protein (CBP) from the parasitic nematode Heterodera schachtii during parasitism.	protein_coding	PECTIN METHYLESTERASE 3 (PME3)	ARABIDOPSIS THALIANA PECTIN METHYLESTERASE 3 (ATPME3);PECTIN METHYLESTERASE 3 (PME3)	-1.38131	Down
AT2G41240	AT2G41240.1	Encodes a member of the basic helix-loop-helix transcription factor family protein.	protein_coding	BASIC HELIX-LOOP-HELIX PROTEIN 100 (BHLH100)	BASIC HELIX-LOOP-HELIX PROTEIN 100 (BHLH100)	-1.38144	Down
AT4G29270	AT4G29270.1	HAD superfamily, subfamily IIIB acid phosphatase ; FUNCTIONS IN: acid phosphatase activity; INVOLVED IN: biological_process unknown; LOCATED IN: endomembrane system; EXPRESSED IN: 7 plant structures; EXPRESSED DURING: petal differentiation and expansion stage, D bilateral stage; CONTAINS InterPro DOMAIN/s: Acid phosphatase (Class B) (InterPro:IPR005519), Vegetative storage protein/acid phosphatas…	protein_coding	***		-1.38166	Down
AT4G08685	AT4G08685.1	Encodes a protein, expressed in leaves, with similarity to pollen allergens.	protein_coding	(SAH7)	(SAH7)	-1.3839	Down
AT4G28310	AT4G28310.1	unknown protein; BEST Arabidopsis thaliana protein match is: unknown protein (TAIR:AT1G52270.1); Has 30201 Blast hits to 17322 proteins in 780 species: Archae - 12; Bacteria - 1396; Metazoa - 17338; Fungi - 3422; Plants - 5037; Viruses - 0; Other Eukaryotes - 2996 (source: NCBI BLink).	protein_coding	***		-1.3878	Down
AT2G16850	AT2G16850.1	plasma membrane intrinsic protein 2;8 (PIP2;8); FUNCTIONS IN: water channel activity; INVOLVED IN: transport, transmembrane transport; LOCATED IN: membrane; EXPRESSED IN: root, flower, cultured cell, leaf; CONTAINS InterPro DOMAIN/s: Major intrinsic protein, conserved site (InterPro:IPR022357), Aquaporin (InterPro:IPR012269), Major intrinsic protein (InterPro:IPR000425); BEST Arabidopsis thaliana…	protein_coding	PLASMA MEMBRANE INTRINSIC PROTEIN 2;8 (PIP2;8)	PLASMA MEMBRANE INTRINSIC PROTEIN 3B (PIP3B);PLASMA MEMBRANE INTRINSIC PROTEIN 2;8 (PIP2;8)	-1.39068	Down
AT2G31750	AT2G31750.1	UDP-glucosyl transferase 74D1 (UGT74D1); FUNCTIONS IN: transferase activity, transferring hexosyl groups, UDP-glycosyltransferase activity, transferase activity, transferring glycosyl groups; INVOLVED IN: metabolic process; EXPRESSED IN: 22 plant structures; EXPRESSED DURING: 13 growth stages; CONTAINS InterPro DOMAIN/s: UDP-glucuronosyl/UDP-glucosyltransferase (InterPro:IPR002213); BEST Arabidop…	protein_coding	UDP-GLUCOSYL TRANSFERASE 74D1 (UGT74D1)	UDP-GLUCOSYL TRANSFERASE 74D1 (UGT74D1)	-1.39255	Down
AT1G44575	AT1G44575.1	Encoding PSII-S (CP22), a ubiquitous pigment-binding protein associated with photosystem II (PSII) of higher plants. Involved in nonphotochemical quenching rather than in photosynthesis. Mutant has a normal violaxanthin cycle but has a limited capacity of quenching singlet excited chlorophylls and is tolerant to lipid peroxidation.	protein_coding	NONPHOTOCHEMICAL QUENCHING (NPQ4)	NONPHOTOCHEMICAL QUENCHING (NPQ4);PHOTOSYSTEM II SUBUNIT S (PSBS)	-1.3929	Down
AT5G10400	AT5G10400.1	Histone superfamily protein; FUNCTIONS IN: DNA binding; INVOLVED IN: nucleosome assembly; LOCATED IN: chloroplast, nucleosome; EXPRESSED IN: 21 plant structures; EXPRESSED DURING: 14 growth stages; CONTAINS InterPro DOMAIN/s: Histone H3 (InterPro:IPR000164), Histone-fold (InterPro:IPR009072), Histone core (InterPro:IPR007125); BEST Arabidopsis thaliana protein match is: Histone superfamily protei…	protein_coding	***		-1.39468	Down
AT3G02240	AT3G02240.1	Encodes a root meristem growth factor (RGF). Belongs to a family of functionally redundant homologous peptides that are secreted, tyrosine-sulfated, and expressed mainly in the stem cell area and the innermost layer of central columella cells. RGFs are required for maintenance of the root stem cell niche and transit amplifying cell proliferation. Members of this family include: At5g60810 (RGF1), …	protein_coding	ROOT MERISTEM GROWTH FACTOR 7 (RGF7)	ROOT MERISTEM GROWTH FACTOR 7 (RGF7)	-1.39771	Down
AT5G37770	AT5G37770.1	Encodes a protein with 40% similarity to calmodulin. Binds Ca(2+) and, as a consequence, undergoes conformational changes. CML24 expression occurs in all major organs, and transcript levels are increased from 2- to 15-fold in plants subjected to touch, darkness, heat, cold, hydrogen peroxide, abscisic acid (ABA), and indole-3-acetic acid. However, CML24 protein accumulation changes were not detec…	protein_coding	TOUCH 2 (TCH2)	TOUCH 2 (TCH2);CALMODULIN-LIKE 24 (CML24)	-1.40081	Down
AT2G40330	AT2G40330.1	Encodes a member of the PYR (pyrabactin resistance )/PYL(PYR1-like)/RCAR (regulatory components of ABA receptor) family proteins with 14 members. PYR/PYL/RCAR family proteins function as abscisic acid sensors. Mediate ABA-dependent regulation of protein phosphatase 2Cs ABI1 and ABI2.	protein_coding	PYR1-LIKE 6 (PYL6)	PYR1-LIKE 6 (PYL6);REGULATORY COMPONENTS OF ABA RECEPTOR 9 (RCAR9)	-1.40155	Down
AT3G56970	AT3G56970.1	Encodes a member of the basic helix-loop-helix transcription factor family protein.	protein_coding	(BHLH038)	(BHLH038);OBP3-RESPONSIVE GENE 2 (ORG2)	-1.40499	Down
AT3G56980	AT3G56980.1	Encodes a member of the basic helix-loop-helix transcription factor protein.	protein_coding	(BHLH039)	(BHLH039);OBP3-RESPONSIVE GENE 3 (ORG3)	-1.40894	Down
AT2G14247	AT2G14247.1	Expressed protein; FUNCTIONS IN: molecular_function unknown; INVOLVED IN: biological_process unknown; LOCATED IN: chloroplast; Has 35333 Blast hits to 34131 proteins in 2444 species: Archae - 798; Bacteria - 22429; Metazoa - 974; Fungi - 991; Plants - 531; Viruses - 0; Other Eukaryotes - 9610 (source: NCBI BLink).	protein_coding	***		-1.40895	Down
AT3G07470	AT3G07470.1	Protein of unknown function, DUF538; INVOLVED IN: biological_process unknown; LOCATED IN: vacuole; EXPRESSED IN: 24 plant structures; EXPRESSED DURING: 15 growth stages; CONTAINS InterPro DOMAIN/s: Protein of unknown function DUF538 (InterPro:IPR007493); BEST Arabidopsis thaliana protein match is: Protein of unknown function, DUF538 (TAIR:AT3G07460.1); Has 638 Blast hits to 638 proteins in 33 spe…	protein_coding	***		-1.40979	Down
AT4G30530	AT4G30530.1	Class I glutamine amidotransferase-like superfamily protein; FUNCTIONS IN: catalytic activity; LOCATED IN: endomembrane system; EXPRESSED IN: 23 plant structures; EXPRESSED DURING: 14 growth stages; CONTAINS InterPro DOMAIN/s: Glutamine amidotransferase class-I, C-terminal (InterPro:IPR000991), Glutamine amidotransferase type 1 (InterPro:IPR017926); BEST Arabidopsis thaliana protein match is: Cla…	protein_coding	***		-1.41913	Down
AT1G16390	AT1G16390.1	organic cation/carnitine transporter 3 (3-Oct); FUNCTIONS IN: carbohydrate transmembrane transporter activity, sugar:hydrogen symporter activity; INVOLVED IN: transport, transmembrane transport; LOCATED IN: integral to membrane, membrane; EXPRESSED IN: 9 plant structures; EXPRESSED DURING: 6 growth stages; CONTAINS InterPro DOMAIN/s: Major facilitator superfamily (InterPro:IPR020846), General sub…	protein_coding	ORGANIC CATION/CARNITINE TRANSPORTER 3 (3-Oct)	ARABIDOPSIS THALIANA ORGANIC CATION/CARNITINE TRANSPORTER 3 (ATOCT3);ORGANIC CATION/CARNITINE TRANSPORTER 3 (3-Oct)	-1.42509	Down
AT4G30670	AT4G30670.1	Putative membrane lipoprotein; FUNCTIONS IN: molecular_function unknown; INVOLVED IN: biological_process unknown; LOCATED IN: endomembrane system; EXPRESSED IN: 11 plant structures; EXPRESSED DURING: 4 anthesis, petal differentiation and expansion stage; Has 30201 Blast hits to 17322 proteins in 780 species: Archae - 12; Bacteria - 1396; Metazoa - 17338; Fungi - 3422; Plants - 5037; Viruses - 0; …	protein_coding	***		-1.42621	Down
AT4G27440	AT4G27440.1	light-dependent NADPH:protochlorophyllide oxidoreductase B	protein_coding	PROTOCHLOROPHYLLIDE OXIDOREDUCTASE B (PORB)	PROTOCHLOROPHYLLIDE OXIDOREDUCTASE B (PORB)	-1.42734	Down
AT2G43910	AT2G43910.2	HARMLESS TO OZONE LAYER 1 (HOL1); FUNCTIONS IN: methyltransferase activity, thiopurine S-methyltransferase activity; INVOLVED IN: metabolic process; LOCATED IN: plasma membrane; EXPRESSED IN: guard cell, cultured cell, leaf; CONTAINS InterPro DOMAIN/s: Thiopurine S-methyltransferase (InterPro:IPR008854); BEST Arabidopsis thaliana protein match is: S-adenosyl-L-methionine-dependent methyltransfera…	protein_coding	HARMLESS TO OZONE LAYER 1 (HOL1)	(ATHOL1);HARMLESS TO OZONE LAYER 1 (HOL1)	-1.43793	Down
AT5G41471	AT5G41471.1	predicted to encode a C/D box type of snoRNA, also known as Ath-350 (GB: AJ505636). But, the submitted sequence of 110 nucleotides is only part of the 160 nucleotide sequence predicted by Northern blotting. It is assumed that a 5' portion of the gene is missing and its 5' end has not been conclusively mapped. Sequence analysis of this snoRNA suggests that it may not function like other C/D box fa…	small_nucleolar_rna	SMALL NUCLEOLAR RNA 108 (SNOR108)	SMALL NUCLEOLAR RNA 108 (SNOR108)	-1.4396	Down
AT4G20362	AT4G20362.1	Potential natural antisense gene, locus overlaps with AT4G20360	other_rna	***		-1.44341	Down
AT4G18970	AT4G18970.2	GDSL-like Lipase/Acylhydrolase superfamily protein; FUNCTIONS IN: hydrolase activity, acting on ester bonds, carboxylesterase activity; INVOLVED IN: lipid metabolic process; LOCATED IN: endomembrane system; EXPRESSED IN: 19 plant structures; EXPRESSED DURING: 13 growth stages; CONTAINS InterPro DOMAIN/s: Lipase, GDSL (InterPro:IPR001087); BEST Arabidopsis thaliana protein match is: GDSL-like Lipa…	protein_coding	***		-1.45647	Down
AT1G10960	AT1G10960.1	ferredoxin 1 (FD1); FUNCTIONS IN: electron carrier activity, iron-sulfur cluster binding, 2 iron, 2 sulfur cluster binding; INVOLVED IN: response to karrikin; LOCATED IN: chloroplast stroma, chloroplast; EXPRESSED IN: 22 plant structures; EXPRESSED DURING: 13 growth stages; CONTAINS InterPro DOMAIN/s: 2Fe-2S ferredoxin, iron-sulphur binding site (InterPro:IPR006058), Ferredoxin (InterPro:IPR00104…	protein_coding	FERREDOXIN 1 (FD1)	FERREDOXIN 1 (ATFD1);FERREDOXIN 1 (FD1)	-1.46017	Down
AT1G75750	AT1G75750.1	GA-responsive GAST1 protein homolog regulated by BR and GA antagonistically. Possibly involved in cell elongation based on expression data	protein_coding	GAST1 PROTEIN HOMOLOG 1 (GASA1)	GAST1 PROTEIN HOMOLOG 1 (GASA1)	-1.46145	Down
AT3G20370	AT3G20370.1	TRAF-like family protein; FUNCTIONS IN: molecular_function unknown; INVOLVED IN: biological_process unknown; LOCATED IN: membrane; EXPRESSED IN: 6 plant structures; EXPRESSED DURING: seedling growth; CONTAINS InterPro DOMAIN/s: TRAF-like (InterPro:IPR008974), MATH (InterPro:IPR002083); BEST Arabidopsis thaliana protein match is: TRAF-like family protein (TAIR:AT3G20360.1); Has 795 Blast hits to 6…	protein_coding	***		-1.46837	Down
AT3G04730	AT3G04730.1	early auxin-induced (IAA16)	protein_coding	INDOLEACETIC ACID-INDUCED PROTEIN 16 (IAA16)	INDOLEACETIC ACID-INDUCED PROTEIN 16 (IAA16)	-1.47472	Down
AT4G12420	AT4G12420.1	Encodes a protein of unknown function involved in directed root tip growth. It is a member of 19-member gene family and is distantly related structurally to the multiple-copper oxidases ascorbate oxidase and laccase, though it lacks the copper-binding domains. The protein is glycosylated and GPI-anchored. It is localized to the plasma membrane and the cell wall. The gene is expressed most strongl…	protein_coding	(SKU5)	(SKU5)	-1.48053	Down
AT1G64090	AT1G64090.2	Reticulan like protein B3 (RTNLB3); CONTAINS InterPro DOMAIN/s: Reticulon (InterPro:IPR003388); BEST Arabidopsis thaliana protein match is: VIRB2-interacting protein 3 (TAIR:AT5G41600.1).	protein_coding	***		-1.49218	Down
AT1G60950	AT1G60950.1	encodes a major leaf ferredoxin	protein_coding	(FED A)	(FED A);FERREDOXIN 2 (ATFD2)	-1.49602	Down
AT1G51060	AT1G51060.1	Encodes HTA10, a histone H2A protein.	protein_coding	HISTONE H2A 10 (HTA10)	HISTONE H2A 10 (HTA10)	-1.49956	Down
AT1G10682	AT1G10682.1	other RNA	other_rna	***		-1.5	Down
AT4G20860	AT4G20860.1	FAD-binding Berberine family protein; FUNCTIONS IN: electron carrier activity, oxidoreductase activity, FAD binding, catalytic activity; INVOLVED IN: response to cyclopentenone; LOCATED IN: endomembrane system; EXPRESSED IN: 10 plant structures; EXPRESSED DURING: LP.06 six leaves visible, LP.04 four leaves visible, 4 anthesis, LP.10 ten leaves visible, LP.08 eight leaves visible; CONTAINS InterPr…	protein_coding	***		-1.50199	Down
AT2G29550	AT2G29550.1	Encodes a beta-tubulin that is expressed in leaves, roots and flowers.	protein_coding	TUBULIN BETA-7 CHAIN (TUB7)	TUBULIN BETA-7 CHAIN (TUB7)	-1.5035	Down
AT1G80340	AT1G80340.1	Encodes a protein with gibberellin 3 &#946;-hydroxylase activity. The protein was heterologously expressed in E. coli and shown to catalyze the hydroxylation of both GA9 and GA20.	protein_coding	GIBBERELLIN 3-OXIDASE 2 (GA3OX2)	(GA4H);ARABIDOPSIS THALIANA GIBBERELLIN-3-OXIDASE 2 (ATGA3OX2);GIBBERELLIN 3-OXIDASE 2 (GA3OX2)	-1.51633	Down
AT1G68590	AT1G68590.1	Ribosomal protein PSRP-3/Ycf65; FUNCTIONS IN: structural constituent of ribosome; INVOLVED IN: translation; LOCATED IN: thylakoid, chloroplast thylakoid membrane, chloroplast; EXPRESSED IN: 22 plant structures; EXPRESSED DURING: 13 growth stages; CONTAINS InterPro DOMAIN/s: Ribosomal protein PSRP-3/Ycf65 (InterPro:IPR006924); BEST Arabidopsis thaliana protein match is: Ribosomal protein PSRP-3/Yc…	protein_coding	***		-1.52818	Down
AT3G17790	AT3G17790.1	purple acid phosphatase 17 (PAP17); CONTAINS InterPro DOMAIN/s: Metallophosphoesterase (InterPro:IPR004843); BEST Arabidopsis thaliana protein match is: purple acid phosphatase 3 (TAIR:AT1G14700.1); Has 1229 Blast hits to 1218 proteins in 312 species: Archae - 4; Bacteria - 345; Metazoa - 336; Fungi - 8; Plants - 191; Viruses - 0; Other Eukaryotes - 345 (source: NCBI BLink).	protein_coding	PURPLE ACID PHOSPHATASE 17 (PAP17)	(ATACP5); (ATPAP17);PURPLE ACID PHOSPHATASE 17 (PAP17)	-1.52828	Down
AT1G29090	AT1G29090.1	Cysteine proteinases superfamily protein; FUNCTIONS IN: cysteine-type endopeptidase activity, cysteine-type peptidase activity; INVOLVED IN: proteolysis; LOCATED IN: endomembrane system; EXPRESSED IN: sperm cell; CONTAINS InterPro DOMAIN/s: Peptidase C1A, papain (InterPro:IPR013128), Proteinase inhibitor I29, cathepsin propeptide (InterPro:IPR013201), Peptidase C1A, papain C-terminal (InterPro:IP…	protein_coding	***		-1.5288	Down
AT5G38420	AT5G38420.1	Ribulose bisphosphate carboxylase (small chain) family protein; FUNCTIONS IN: ribulose-bisphosphate carboxylase activity; INVOLVED IN: carbon fixation, response to blue light, response to red light, response to far red light; LOCATED IN: in 8 components; EXPRESSED IN: 10 plant structures; CONTAINS InterPro DOMAIN/s: Ribulose bisphosphate carboxylase, small chain (InterPro:IPR000894); BEST Arabido…	protein_coding	***		-1.53046	Down
AT5G11740	AT5G11740.1	Encodes arabinogalactan protein (AGP15).	protein_coding	ARABINOGALACTAN PROTEIN 15 (AGP15)	ARABINOGALACTAN PROTEIN 15 (AGP15); (ATAGP15)	-1.53978	Down
AT2G36830	AT2G36830.1	Encodes a tonoplast intrinsic protein, which functions as water channel. It has also been shown to be able to facilitate the transport of urea and hydrogen peroxide. Highly expressed in vascular tissues of the root, stem, cauline leaves and flowers but not in the apical meristems.	protein_coding	GAMMA TONOPLAST INTRINSIC PROTEIN (GAMMA-TIP)	GAMMA TONOPLAST INTRINSIC PROTEIN (GAMMA-TIP);TONOPLAST INTRINSIC PROTEIN 1;1 (TIP1;1);GAMMA TONOPLAST INTRINSIC PROTEIN 1 (GAMMA-TIP1)	-1.54029	Down
AT2G35384	AT2G35384.1	snoRNA; snoRNA	small_nucleolar_rna	***		-1.54362	Down
AT1G02205	AT1G02205.3	Expression of the CER1 gene associated with production of stem epicuticular wax and pollen fertility. Biochemical studies showed that cer1 mutants are blocked in the conversion of stem wax C30 aldehydes to C29 alkanes, and they also lack the secondary alcohols and ketones. These suggested the CER1 protein is an aldehyde decarbonylase, but the exact molecular function of this protein remains to be…	protein_coding	***		-1.54479	Down
AT3G23810	AT3G23810.1	S-adenosyl-l-homocysteine (SAH) hydrolase 2 (SAHH2); FUNCTIONS IN: adenosylhomocysteinase activity; INVOLVED IN: one-carbon metabolic process; LOCATED IN: plasma membrane, vacuole, membrane; EXPRESSED IN: 33 plant structures; EXPRESSED DURING: 15 growth stages; CONTAINS InterPro DOMAIN/s: S-adenosyl-L-homocysteine hydrolase (InterPro:IPR000043), S-adenosyl-L-homocysteine hydrolase, conserved site…	protein_coding	S-ADENOSYL-L-HOMOCYSTEINE (SAH) HYDROLASE 2 (SAHH2)	S-ADENOSYL-L-HOMOCYSTEINE (SAH) HYDROLASE 2 (SAHH2);S-ADENOSYL-L-HOMOCYSTEINE (SAH) HYDROLASE 2 (ATSAHH2)	-1.5464	Down
AT1G72610	AT1G72610.1	germin-like protein (GLP1)	protein_coding	GERMIN-LIKE PROTEIN 1 (GER1)	GERMIN-LIKE PROTEIN 1 (GLP1);A. THALIANA GERMIN-LIKE PROTEIN 1 (ATGER1);GERMIN-LIKE PROTEIN 1 (GER1)	-1.54762	Down
AT1G17180	AT1G17180.1	Encodes glutathione transferase belonging to the tau class of GSTs. Naming convention according to Wagner et al. (2002).	protein_coding	GLUTATHIONE S-TRANSFERASE TAU 25 (GSTU25)	GLUTATHIONE S-TRANSFERASE TAU 25 (ATGSTU25);GLUTATHIONE S-TRANSFERASE TAU 25 (GSTU25)	-1.55372	Down
AT1G74100	AT1G74100.1	encodes a desulfoglucosinolate sulfotransferase, involved in the final step of glucosinolate core structure biosynthesis. Has a broad-substrate specificity with different desulfoglucosinolates, the best substrate is indole-3-methyl-dsGS, followed by benzyl-dsGS. Expression was induced by wounding, jasmonate and ethylene stimulates.	protein_coding	SULFOTRANSFERASE 16 (SOT16)	SULFOTRANSFERASE 16 (SOT16);SULFOTRANSFERASE 16 (ATSOT16);CORONATINE INDUCED-7 (CORI-7);ARABIDOPSIS SULFOTRANSFERASE 5A (ATST5A)	-1.55527	Down
AT1G76160	AT1G76160.1	SKU5 similar 5 (sks5); FUNCTIONS IN: oxidoreductase activity, copper ion binding; INVOLVED IN: oxidation reduction; LOCATED IN: apoplast, cell wall, plant-type cell wall; EXPRESSED IN: 24 plant structures; EXPRESSED DURING: 13 growth stages; CONTAINS InterPro DOMAIN/s: Multicopper oxidase, type 3 (InterPro:IPR011707), Cupredoxin (InterPro:IPR008972), Multicopper oxidase, type 2 (InterPro:IPR01170…	protein_coding	SKU5 SIMILAR 5 (sks5)	SKU5 SIMILAR 5 (sks5)	-1.5594	Down
AT2G32560	AT2G32560.1	F-box family protein; FUNCTIONS IN: molecular_function unknown; INVOLVED IN: biological_process unknown; LOCATED IN: endomembrane system; EXPRESSED IN: 22 plant structures; EXPRESSED DURING: 13 growth stages; CONTAINS InterPro DOMAIN/s: F-box domain, cyclin-like (InterPro:IPR001810), F-box domain, Skp2-like (InterPro:IPR022364); BEST Arabidopsis thaliana protein match is: F-box family protein (TA…	protein_coding	***		-1.56267	Down
AT4G29030	AT4G29030.1	Putative membrane lipoprotein; FUNCTIONS IN: molecular_function unknown; INVOLVED IN: biological_process unknown; LOCATED IN: endomembrane system; EXPRESSED IN: 15 plant structures; EXPRESSED DURING: 7 growth stages; Has 83209 Blast hits to 19401 proteins in 1362 species: Archae - 122; Bacteria - 36227; Metazoa - 23555; Fungi - 3961; Plants - 7492; Viruses - 888; Other Eukaryotes - 10964 (source:…	protein_coding	***		-1.56446	Down
AT4G23670	AT4G23670.1	Polyketide cyclase/dehydrase and lipid transport superfamily protein; FUNCTIONS IN: copper ion binding; INVOLVED IN: response to cadmium ion, response to salt stress, defense response to bacterium; LOCATED IN: vacuole; EXPRESSED IN: 24 plant structures; EXPRESSED DURING: 14 growth stages; CONTAINS InterPro DOMAIN/s: Bet v I allergen (InterPro:IPR000916); BEST Arabidopsis thaliana protein match is…	protein_coding	***		-1.56462	Down
AT4G39940	AT4G39940.1	adenosine-5'-phosphosulfate-kinase (akn2) mRNA, complete	protein_coding	APS-KINASE 2 (AKN2)	APS-KINASE 2 (AKN2);ADENOSINE-5'-PHOSPHOSULFATE (APS) KINASE 2 (APK2)	-1.56541	Down
AT5G12940	AT5G12940.1	Leucine-rich repeat (LRR) family protein; INVOLVED IN: signal transduction; LOCATED IN: endomembrane system; EXPRESSED IN: 18 plant structures; EXPRESSED DURING: 10 growth stages; CONTAINS InterPro DOMAIN/s: Leucine-rich repeat-containing N-terminal domain, type 2 (InterPro:IPR013210), Leucine-rich repeat (InterPro:IPR001611); BEST Arabidopsis thaliana protein match is: Leucine-rich repeat (LRR) …	protein_coding	***		-1.57129	Down
AT4G12730	AT4G12730.1	AF333971 Arabidopsis thaliana fasciclin-like arabinogalactan-protein 2 (Fla2) mRNA, complete cds	protein_coding	FASCICLIN-LIKE ARABINOGALACTAN 2 (FLA2)	FASCICLIN-LIKE ARABINOGALACTAN 2 (FLA2)	-1.57457	Down
AT5G45670	AT5G45670.1	GDSL-like Lipase/Acylhydrolase superfamily protein; FUNCTIONS IN: hydrolase activity, acting on ester bonds, carboxylesterase activity; INVOLVED IN: lipid metabolic process; LOCATED IN: endomembrane system; EXPRESSED IN: 19 plant structures; EXPRESSED DURING: 13 growth stages; CONTAINS InterPro DOMAIN/s: Lipase, GDSL (InterPro:IPR001087); BEST Arabidopsis thaliana protein match is: GDSL-like Lipa…	protein_coding	***		-1.57551	Down
AT4G39950	AT4G39950.1	Belongs to cytochrome P450 and is involved in tryptophan metabolism. Converts Trp to indo-3-acetaldoxime (IAOx), a precursor to IAA and indole glucosinolates.	protein_coding	CYTOCHROME P450, FAMILY 79, SUBFAMILY B, POLYPEPTIDE 2 (CYP79B2)	CYTOCHROME P450, FAMILY 79, SUBFAMILY B, POLYPEPTIDE 2 (CYP79B2)	-1.57839	Down
AT2G06850	AT2G06850.1	endoxyloglucan transferase (EXGT-A1) gene	protein_coding	XYLOGLUCAN ENDOTRANSGLUCOSYLASE/HYDROLASE 4 (XTH4)	ENDOXYLOGLUCAN TRANSFERASE (EXGT-A1);ENDOXYLOGLUCAN TRANSFERASE (EXT);XYLOGLUCAN ENDOTRANSGLUCOSYLASE/HYDROLASE 4 (XTH4)	-1.58422	Down
AT2G30970	AT2G30970.1	ASPARTATE AMINOTRANSFERASE 1	protein_coding	ASPARTATE AMINOTRANSFERASE 1 (ASP1)	ASPARTATE AMINOTRANSFERASE 1 (ASP1)	-1.58623	Down
AT2G44080	AT2G44080.1	Encodes ARL, a gene similar to ARGOS involved in cell expansion-dependent organ growth. Upregulated by brassinosteroid. Acts downstream of BRI1.	protein_coding	ARGOS-LIKE (ARL)	ARGOS-LIKE (ARL)	-1.58898	Down
AT5G15350	AT5G15350.1	early nodulin-like protein 17 (ENODL17); FUNCTIONS IN: electron carrier activity, copper ion binding; LOCATED IN: anchored to plasma membrane, plasma membrane, vacuole, anchored to membrane; EXPRESSED IN: 24 plant structures; EXPRESSED DURING: 13 growth stages; CONTAINS InterPro DOMAIN/s: Plastocyanin-like (InterPro:IPR003245), Cupredoxin (InterPro:IPR008972); BEST Arabidopsis thaliana protein ma…	protein_coding	EARLY NODULIN-LIKE PROTEIN 17 (ENODL17)	EARLY NODULIN-LIKE PROTEIN 17 (ENODL17); (AtENODL17)	-1.59327	Down
AT3G17390	AT3G17390.1	S-adenosylmethionine synthetase	protein_coding	METHIONINE OVER-ACCUMULATOR 3 (MTO3)	METHIONINE OVER-ACCUMULATOR 3 (MTO3);S-ADENOSYLMETHIONINE SYNTHETASE 3 (SAMS3);METHIONINE ADENOSYLTRANSFERASE 4 (MAT4)	-1.59607	Down
AT5G07460	AT5G07460.1	ubiquitous enzyme that repairs oxidatively damaged proteins. Methionine sulfoxide reductase activity. Mutant lacking reductase activity showed increased protein oxidation, nitration and glycation of specific amino acid residues during darkness.	protein_coding	PEPTIDEMETHIONINE SULFOXIDE REDUCTASE 2 (PMSR2)	PEPTIDEMETHIONINE SULFOXIDE REDUCTASE 2 (PMSR2);ARABIDOPSIS THALIANA METHIONINE SULFOXIDE REDUCTASE 2 (ATMSRA2)	-1.59757	Down
AT5G51550	AT5G51550.1	EXORDIUM like 3 (EXL3); CONTAINS InterPro DOMAIN/s: Phosphate-induced protein 1 (InterPro:IPR006766); BEST Arabidopsis thaliana protein match is: EXORDIUM like 5 (TAIR:AT2G17230.1); Has 398 Blast hits to 397 proteins in 23 species: Archae - 0; Bacteria - 2; Metazoa - 0; Fungi - 0; Plants - 396; Viruses - 0; Other Eukaryotes - 0 (source: NCBI BLink).	protein_coding	EXORDIUM LIKE 3 (EXL3)	EXORDIUM LIKE 3 (EXL3)	-1.60013	Down
AT1G10370	AT1G10370.1	EARLY-RESPONSIVE TO DEHYDRATION 9 (ERD9); FUNCTIONS IN: glutathione transferase activity; INVOLVED IN: response to water deprivation, response to karrikin, toxin catabolic process; LOCATED IN: chloroplast, cytoplasm; EXPRESSED IN: 21 plant structures; EXPRESSED DURING: 14 growth stages; CONTAINS InterPro DOMAIN/s: Thioredoxin fold (InterPro:IPR012335), Glutathione S-transferase, C-terminal (Inter…	protein_coding	EARLY-RESPONSIVE TO DEHYDRATION 9 (ERD9)	GLUTATHIONE S-TRANSFERASE 30 (GST30);GLUTATHIONE S-TRANSFERASE TAU 17 (ATGSTU17);GLUTATHIONE S-TRANSFERASE 30B (GST30B);EARLY-RESPONSIVE TO DEHYDRATION 9 (ERD9)	-1.61478	Down
AT1G72970	AT1G72970.1	Originally identified as a mutation that causes floral organs to fuse together. About 10-20% of mutants also have defects in ovules. Mutants have reduced fertility most likely as because of fusions that pistil emergence. The protein has similarity to the mandelonitrile lyase family of FAD containing oxidoreductases and is predicted to be secreted (SignalP).It is expressed in all tissue layers of …	protein_coding	HOTHEAD (HTH)	HOTHEAD (HTH);EMBRYO SAC DEVELOPMENT ARREST 17 (EDA17)	-1.61539	Down
AT4G16370	AT4G16370.1	Encodes an oligopeptide transporter involved in metal homeostasis.	protein_coding	OLIGOPEPTIDE TRANSPORTER (OPT3)	OLIGOPEPTIDE TRANSPORTER (ATOPT3); (OPT3);OLIGOPEPTIDE TRANSPORTER (OPT3)	-1.62323	Down
AT5G38410	AT5G38410.3	Ribulose bisphosphate carboxylase (small chain) family protein; FUNCTIONS IN: ribulose-bisphosphate carboxylase activity; INVOLVED IN: carbon fixation, response to blue light, response to red light, response to far red light; LOCATED IN: thylakoid, chloroplast ribulose bisphosphate carboxylase complex, apoplast, chloroplast, membrane; EXPRESSED IN: 12 plant structures; CONTAINS InterPro DOMAIN/s:…	protein_coding	***		-1.62617	Down
AT1G67330	AT1G67330.1	Protein of unknown function (DUF579); FUNCTIONS IN: molecular_function unknown; INVOLVED IN: biological_process unknown; LOCATED IN: endomembrane system; EXPRESSED IN: 8 plant structures; EXPRESSED DURING: LP.06 six leaves visible, LP.04 four leaves visible, LP.10 ten leaves visible, 4 leaf senescence stage; CONTAINS InterPro DOMAIN/s: Protein of unknown function DUF579 (InterPro:IPR021148), Cons…	protein_coding	***		-1.6434	Down
AT3G45930	AT3G45930.1	Histone superfamily protein; FUNCTIONS IN: DNA binding; INVOLVED IN: nucleosome assembly; LOCATED IN: nucleus, nucleosome; CONTAINS InterPro DOMAIN/s: Histone H4, conserved site (InterPro:IPR019809), Histone-fold (InterPro:IPR009072), Histone H4 (InterPro:IPR001951), Histone core (InterPro:IPR007125); BEST Arabidopsis thaliana protein match is: Histone superfamily protein (TAIR:AT5G59690.1); Has …	protein_coding	***		-1.64422	Down
AT4G09650	AT4G09650.1	Encodes the chloroplast ATPase delta-subunit.	protein_coding	ATP SYNTHASE DELTA-SUBUNIT GENE (ATPD)	ATP SYNTHASE DELTA-SUBUNIT GENE (ATPD)	-1.64595	Down
AT1G71880	AT1G71880.1	Sucrose transporter gene induced in response to nematodes; member of Sucrose-proton symporter family.	protein_coding	SUCROSE-PROTON SYMPORTER 1 (SUC1)	SUCROSE-PROTON SYMPORTER 1 (SUC1);ARABIDOPSIS THALIANA SUCROSE-PROTON SYMPORTER 1 (ATSUC1)	-1.66059	Down
AT1G47128	AT1G47128.1	cysteine proteinase precursor-like protein/ dehydration stress-responsive gene (RD21)	protein_coding	RESPONSIVE TO DEHYDRATION 21 (RD21)	RESPONSIVE TO DEHYDRATION 21 (RD21);RESPONSIVE TO DEHYDRATION 21A (RD21A)	-1.66067	Down
AT2G10940	AT2G10940.1	Bifunctional inhibitor/lipid-transfer protein/seed storage 2S albumin superfamily protein; FUNCTIONS IN: lipid binding; INVOLVED IN: lipid transport; LOCATED IN: chloroplast thylakoid membrane, apoplast, chloroplast, membrane; EXPRESSED IN: 21 plant structures; EXPRESSED DURING: 13 growth stages; CONTAINS InterPro DOMAIN/s: Bifunctional inhibitor/plant lipid transfer protein/seed storage (InterPr…	protein_coding	***		-1.67129	Down
AT5G23820	AT5G23820.1	MD-2-related lipid recognition domain-containing protein; FUNCTIONS IN: molecular_function unknown; INVOLVED IN: biological_process unknown; LOCATED IN: vacuole; EXPRESSED IN: 20 plant structures; EXPRESSED DURING: 13 growth stages; CONTAINS InterPro DOMAIN/s: MD-2-related lipid-recognition (InterPro:IPR003172); BEST Arabidopsis thaliana protein match is: MD-2-related lipid recognition domain-con…	protein_coding	***		-1.67611	Down
AT1G62480	AT1G62480.1	Vacuolar calcium-binding protein-related; INVOLVED IN: response to cadmium ion, response to salt stress; LOCATED IN: cellular_component unknown; EXPRESSED IN: 23 plant structures; EXPRESSED DURING: 13 growth stages; Has 21787 Blast hits to 9668 proteins in 1087 species: Archae - 111; Bacteria - 3941; Metazoa - 6730; Fungi - 2179; Plants - 741; Viruses - 179; Other Eukaryotes - 7906 (source: NCBI …	protein_coding	***		-1.6837	Down
AT3G27060	AT3G27060.1	Encodes one of the 3 ribonucleotide reductase (RNR) small subunit genes. TSO2 transcription occurs predominantly at the S-phase of the cell cycle and its expression pattern is consistent with its role in dNDP biosynthesis during DNA replication in actively dividing cells. Critical for cell cycle progression, DNA damage repair and plant development.	protein_coding	TSO MEANING 'UGLY' IN CHINESE (TSO2)	TSO MEANING 'UGLY' IN CHINESE (TSO2); (ATTSO2)	-1.69136	Down
AT5G20250	AT5G20250.4	encodes a member of glycosyl hydrolase family 36. Expression is induced within 3 hours of dark treatment, in senescing leaves and treatment with exogenous photosynthesis inhibitor. Induction of gene expression was suppressed in excised leaves supplied with sugar. The authors suggest that the gene's expression pattern is responding to the level of sugar in the cell.	protein_coding	***		-1.69235	Down
AT1G14210	AT1G14210.1	Ribonuclease T2 family protein; FUNCTIONS IN: ribonuclease T2 activity, endoribonuclease activity, RNA binding; INVOLVED IN: response to salt stress; LOCATED IN: endomembrane system; EXPRESSED IN: 22 plant structures; EXPRESSED DURING: 13 growth stages; CONTAINS InterPro DOMAIN/s: Ribonuclease T2 (InterPro:IPR001568), Ribonuclease T2, active site (InterPro:IPR018188); BEST Arabidopsis thaliana pr…	protein_coding	***		-1.69249	Down
AT1G56680	AT1G56680.1	Chitinase family protein; FUNCTIONS IN: chitin binding, chitinase activity; INVOLVED IN: carbohydrate metabolic process, cell wall macromolecule catabolic process; LOCATED IN: endomembrane system; EXPRESSED IN: shoot apex, sepal, root, flower; EXPRESSED DURING: petal differentiation and expansion stage; CONTAINS InterPro DOMAIN/s: Glycoside hydrolase, family 19 (InterPro:IPR016283), Chitin-bindin…	protein_coding	***		-1.69826	Down
AT2G36880	AT2G36880.1	methionine adenosyltransferase 3 (MAT3); FUNCTIONS IN: copper ion binding, methionine adenosyltransferase activity; INVOLVED IN: one-carbon metabolic process, S-adenosylmethionine biosynthetic process; LOCATED IN: plasma membrane; EXPRESSED IN: 27 plant structures; EXPRESSED DURING: 17 growth stages; CONTAINS InterPro DOMAIN/s: S-adenosylmethionine synthetase (InterPro:IPR002133), S-adenosylmethi…	protein_coding	METHIONINE ADENOSYLTRANSFERASE 3 (MAT3)	METHIONINE ADENOSYLTRANSFERASE 3 (MAT3)	-1.71717	Down
AT5G64100	AT5G64100.1	Peroxidase superfamily protein; FUNCTIONS IN: peroxidase activity, heme binding; INVOLVED IN: oxidation reduction, response to oxidative stress; LOCATED IN: cell wall; EXPRESSED IN: hypocotyl, root, callus; EXPRESSED DURING: seedling growth; CONTAINS InterPro DOMAIN/s: Haem peroxidase (InterPro:IPR010255), Plant peroxidase (InterPro:IPR000823), Peroxidases heam-ligand binding site (InterPro:IPR01…	protein_coding	***		-1.71765	Down
AT1G09200	AT1G09200.1	Histone superfamily protein; FUNCTIONS IN: DNA binding; INVOLVED IN: nucleosome assembly; LOCATED IN: chloroplast, nucleosome; EXPRESSED IN: 24 plant structures; EXPRESSED DURING: 15 growth stages; CONTAINS InterPro DOMAIN/s: Histone H3 (InterPro:IPR000164), Histone-fold (InterPro:IPR009072), Histone core (InterPro:IPR007125); BEST Arabidopsis thaliana protein match is: Histone superfamily protei…	protein_coding	***		-1.72542	Down
AT4G08555	AT4G08555.1	unknown protein; FUNCTIONS IN: molecular_function unknown; INVOLVED IN: biological_process unknown; LOCATED IN: cellular_component unknown; EXPRESSED IN: cultured cell; Has 4 Blast hits to 4 proteins in 2 species: Archae - 0; Bacteria - 0; Metazoa - 0; Fungi - 0; Plants - 4; Viruses - 0; Other Eukaryotes - 0 (source: NCBI BLink).	protein_coding	***		-1.73404	Down
AT4G02770	AT4G02770.1	Encodes a protein predicted by sequence similarity with spinach PsaD to be photosystem I reaction center subunit II (PsaD1)	protein_coding	PHOTOSYSTEM I SUBUNIT D-1 (PSAD-1)	PHOTOSYSTEM I SUBUNIT D-1 (PSAD-1)	-1.73561	Down
AT5G38430	AT5G38430.1	Ribulose bisphosphate carboxylase (small chain) family protein; FUNCTIONS IN: ribulose-bisphosphate carboxylase activity; INVOLVED IN: carbon fixation, response to blue light, response to red light, response to far red light; LOCATED IN: in 7 components; EXPRESSED IN: 14 plant structures; EXPRESSED DURING: seedling growth; CONTAINS InterPro DOMAIN/s: Ribulose bisphosphate carboxylase, small chain…	protein_coding	***		-1.75673	Down
AT2G34420	AT2G34420.1	Photosystem II type I chlorophyll a/b-binding protein	protein_coding	PHOTOSYSTEM II LIGHT HARVESTING COMPLEX GENE B1B2 (LHB1B2)	PHOTOSYSTEM II LIGHT HARVESTING COMPLEX GENE B1B2 (LHB1B2);PHOTOSYSTEM II LIGHT HARVESTING COMPLEX GENE 1.5 (LHCB1.5)	-1.774	Down
AT3G48460	AT3G48460.1	GDSL-like Lipase/Acylhydrolase superfamily protein; FUNCTIONS IN: hydrolase activity, acting on ester bonds, carboxylesterase activity; INVOLVED IN: glycerol biosynthetic process, lipid metabolic process; LOCATED IN: endomembrane system; EXPRESSED IN: 22 plant structures; EXPRESSED DURING: 14 growth stages; CONTAINS InterPro DOMAIN/s: Lipase, GDSL (InterPro:IPR001087); BEST Arabidopsis thaliana p…	protein_coding	***		-1.77475	Down
AT4G21280	AT4G21280.2	Encodes the PsbQ subunit of the oxygen evolving complex of photosystem II.	protein_coding	PHOTOSYSTEM II SUBUNIT QA (PSBQA)	PHOTOSYSTEM II SUBUNIT Q (PSBQ);PHOTOSYSTEM II SUBUNIT QA (PSBQA);PHOTOSYSTEM II SUBUNIT Q-1 (PSBQ-1)	-1.77694	Down
AT3G54560	AT3G54560.1	Encodes HTA11, a histone H2A protein.	protein_coding	HISTONE H2A 11 (HTA11)	HISTONE H2A 11 (HTA11)	-1.78565	Down
AT1G66180	AT1G66180.1	Eukaryotic aspartyl protease family protein; FUNCTIONS IN: aspartic-type endopeptidase activity; INVOLVED IN: proteolysis; LOCATED IN: endomembrane system; EXPRESSED IN: 22 plant structures; EXPRESSED DURING: 13 growth stages; CONTAINS InterPro DOMAIN/s: Peptidase aspartic (InterPro:IPR021109), Peptidase aspartic, catalytic (InterPro:IPR009007), Peptidase A1 (InterPro:IPR001461); BEST Arabidopsis…	protein_coding	***		-1.78678	Down
AT1G76790	AT1G76790.1	O-methyltransferase family protein; FUNCTIONS IN: methyltransferase activity, O-methyltransferase activity, protein dimerization activity; LOCATED IN: cytosol; EXPRESSED IN: 19 plant structures; EXPRESSED DURING: 13 growth stages; CONTAINS InterPro DOMAIN/s: Winged helix-turn-helix transcription repressor DNA-binding (InterPro:IPR011991), Plant methyltransferase dimerisation (InterPro:IPR012967),…	protein_coding	***		-1.7904	Down
AT2G38310	AT2G38310.1	Encodes a member of the PYR (pyrabactin resistance )/PYL(PYR1-like)/RCAR (regulatory components of ABA receptor) family proteins with 14 members. PYR/PYL/RCAR family proteins function as abscisic acid sensors. Mediate ABA-dependent regulation of protein phosphatase 2Cs ABI1 and ABI2.	protein_coding	PYR1-LIKE 4 (PYL4)	PYR1-LIKE 4 (PYL4);REGULATORY COMPONENTS OF ABA RECEPTOR 10 (RCAR10)	-1.79356	Down
AT5G65360	AT5G65360.1	Histone superfamily protein; FUNCTIONS IN: DNA binding; INVOLVED IN: nucleosome assembly; LOCATED IN: chloroplast, nucleosome; EXPRESSED IN: 23 plant structures; EXPRESSED DURING: 14 growth stages; CONTAINS InterPro DOMAIN/s: Histone H3 (InterPro:IPR000164), Histone-fold (InterPro:IPR009072), Histone core (InterPro:IPR007125); BEST Arabidopsis thaliana protein match is: Histone superfamily protei…	protein_coding	***		-1.79711	Down
AT1G12090	AT1G12090.1	extensin-like protein (ELP)	protein_coding	EXTENSIN-LIKE PROTEIN (ELP)	EXTENSIN-LIKE PROTEIN (ELP)	-1.81888	Down
AT1G57990	AT1G57990.1	Member of a family of proteins related to PUP1, a purine transporter. May be involved in the transport of purine and purine derivatives such as cytokinins, across the plasma membrane.	protein_coding	PURINE PERMEASE 18 (PUP18)	ARABIDOPSIS THALIANA PURINE PERMEASE 18 (ATPUP18);PURINE PERMEASE 18 (PUP18)	-1.81979	Down
AT4G21850	AT4G21850.1	methionine sulfoxide reductase B9 (MSRB9); FUNCTIONS IN: peptide-methionine-(S)-S-oxide reductase activity; INVOLVED IN: oxidation reduction; LOCATED IN: cytosol; EXPRESSED IN: 18 plant structures; EXPRESSED DURING: 12 growth stages; CONTAINS InterPro DOMAIN/s: Methionine sulphoxide reductase B (InterPro:IPR002579), Mss4-like (InterPro:IPR011057); BEST Arabidopsis thaliana protein match is: methi…	protein_coding	METHIONINE SULFOXIDE REDUCTASE B9 (MSRB9)	ARABIDOPSIS THALIANA METHIONINE SULFOXIDE REDUCTASE B9 (ATMSRB9);METHIONINE SULFOXIDE REDUCTASE B9 (MSRB9)	-1.83176	Down
AT1G73120	AT1G73120.1	unknown protein; FUNCTIONS IN: molecular_function unknown; INVOLVED IN: response to oxidative stress; EXPRESSED IN: root, cultured cell; Has 36 Blast hits to 36 proteins in 8 species: Archae - 0; Bacteria - 0; Metazoa - 0; Fungi - 0; Plants - 36; Viruses - 0; Other Eukaryotes - 0 (source: NCBI BLink).	protein_coding	***		-1.84875	Down
AT2G46740	AT2G46740.1	D-arabinono-1,4-lactone oxidase family protein; FUNCTIONS IN: oxidoreductase activity, D-arabinono-1,4-lactone oxidase activity, FAD binding, catalytic activity; INVOLVED IN: oxidation reduction; LOCATED IN: cell wall; EXPRESSED IN: leaf apex, root; CONTAINS InterPro DOMAIN/s: D-arabinono-1,4-lactone oxidase (InterPro:IPR007173), FAD-binding, type 2 (InterPro:IPR016166), Plant-specific FAD-depend…	protein_coding	***		-1.8568	Down
AT4G27280	AT4G27280.1	Calcium-binding EF-hand family protein; FUNCTIONS IN: calcium ion binding; INVOLVED IN: response to karrikin; EXPRESSED IN: 23 plant structures; EXPRESSED DURING: 13 growth stages; CONTAINS InterPro DOMAIN/s: EF-Hand 1, calcium-binding site (InterPro:IPR018247), EF-HAND 2 (InterPro:IPR018249), EF-hand-like domain (InterPro:IPR011992); BEST Arabidopsis thaliana protein match is: pinoid-binding pro…	protein_coding	***		-1.857	Down
AT1G54010	AT1G54010.1	GDSL-like Lipase/Acylhydrolase superfamily protein; FUNCTIONS IN: hydrolase activity, acting on ester bonds, carboxylesterase activity; INVOLVED IN: lipid metabolic process; LOCATED IN: plasma membrane, vacuole, membrane; EXPRESSED IN: cultured cell, leaf; EXPRESSED DURING: seedling growth; CONTAINS InterPro DOMAIN/s: Lipase, GDSL (InterPro:IPR001087); BEST Arabidopsis thaliana protein match is: …	protein_coding	***		-1.85943	Down
AT4G14690	AT4G14690.1	Encodes an early light-induced protein. ELIPs are thought not to be directly involved in the synthesis and assembly of specific photosynthetic complexes, but rather affect the biogenesis of all chlorophyll-binding complexes. A study (PMID 17553115) has shown that the chlorophyll synthesis pathway was downregulated as a result of constitutive ELIP2 expression, leading to decreased chlorophyll avai…	protein_coding	EARLY LIGHT-INDUCIBLE PROTEIN 2 (ELIP2)	EARLY LIGHT-INDUCIBLE PROTEIN 2 (ELIP2)	-1.86235	Down
AT5G54970	AT5G54970.1	unknown protein; BEST Arabidopsis thaliana protein match is: unknown protein (TAIR:AT4G26960.1); Has 1807 Blast hits to 1807 proteins in 277 species: Archae - 0; Bacteria - 0; Metazoa - 736; Fungi - 347; Plants - 385; Viruses - 0; Other Eukaryotes - 339 (source: NCBI BLink).	protein_coding	***		-1.86481	Down
AT3G04290	AT3G04290.1	Li-tolerant lipase 1 (LTL1); FUNCTIONS IN: hydrolase activity, acting on ester bonds, carboxylesterase activity; INVOLVED IN: lipid metabolic process; LOCATED IN: endomembrane system; EXPRESSED IN: 19 plant structures; EXPRESSED DURING: 12 growth stages; CONTAINS InterPro DOMAIN/s: Lipase, GDSL (InterPro:IPR001087), Esterase, SGNH hydrolase-type (InterPro:IPR013830); BEST Arabidopsis thaliana pro…	protein_coding	LI-TOLERANT LIPASE 1 (LTL1)	(ATLTL1);LI-TOLERANT LIPASE 1 (LTL1)	-1.8661	Down
AT1G54000	AT1G54000.1	GDSL-like Lipase/Acylhydrolase superfamily protein; FUNCTIONS IN: lipase activity, hydrolase activity, acting on ester bonds, carboxylesterase activity; INVOLVED IN: lipid metabolic process; LOCATED IN: vacuolar membrane, plasma membrane, vacuole, plant-type cell wall, plant-type vacuole; EXPRESSED IN: stem, cultured cell, callus; EXPRESSED DURING: seedling growth; CONTAINS InterPro DOMAIN/s: Lip…	protein_coding	***		-1.86701	Down
AT1G28670	AT1G28670.1	Arabidopsis thaliana lipase	protein_coding	(ARAB-1)	(ARAB-1)	-1.86868	Down
AT1G13609	AT1G13609.1	Encodes a defensin-like (DEFL) family protein.	protein_coding	***		-1.87388	Down
AT1G28660	AT1G28660.1	GDSL-like Lipase/Acylhydrolase superfamily protein; FUNCTIONS IN: hydrolase activity, acting on ester bonds, carboxylesterase activity; INVOLVED IN: lipid metabolic process; LOCATED IN: endomembrane system; CONTAINS InterPro DOMAIN/s: Lipase, GDSL (InterPro:IPR001087); BEST Arabidopsis thaliana protein match is: GDSL-like Lipase/Acylhydrolase superfamily protein (TAIR:AT1G28670.1); Has 3386 Blast…	protein_coding	***		-1.88556	Down
AT4G36880	AT4G36880.1	cysteine proteinase1 (CP1); FUNCTIONS IN: cysteine-type peptidase activity, cysteine-type endopeptidase activity; INVOLVED IN: proteolysis, response to gibberellin stimulus, response to red light; LOCATED IN: endomembrane system; EXPRESSED IN: 17 plant structures; EXPRESSED DURING: 8 growth stages; CONTAINS InterPro DOMAIN/s: Proteinase inhibitor I29, cathepsin propeptide (InterPro:IPR013201), Pe…	protein_coding	CYSTEINE PROTEINASE1 (CP1)	CYSTEINE PROTEINASE1 (CP1)	-1.90932	Down
AT4G23680	AT4G23680.1	Polyketide cyclase/dehydrase and lipid transport superfamily protein; FUNCTIONS IN: molecular_function unknown; INVOLVED IN: response to biotic stimulus, defense response; LOCATED IN: cellular_component unknown; EXPRESSED IN: 19 plant structures; EXPRESSED DURING: 9 growth stages; CONTAINS InterPro DOMAIN/s: Bet v I allergen (InterPro:IPR000916); BEST Arabidopsis thaliana protein match is: Polyke…	protein_coding	***		-1.93239	Down
AT5G45950	AT5G45950.1	GDSL-like Lipase/Acylhydrolase superfamily protein; FUNCTIONS IN: hydrolase activity, acting on ester bonds, carboxylesterase activity; INVOLVED IN: lipid metabolic process; LOCATED IN: endomembrane system; EXPRESSED IN: 20 plant structures; EXPRESSED DURING: 13 growth stages; CONTAINS InterPro DOMAIN/s: Lipase, GDSL (InterPro:IPR001087); BEST Arabidopsis thaliana protein match is: GDSL-like Lipa…	protein_coding	***		-1.93527	Down
AT5G10430	AT5G10430.1	Encodes arabinogalactan-protein (AGP4).	protein_coding	ARABINOGALACTAN PROTEIN 4 (AGP4)	ARABINOGALACTAN PROTEIN 4 (AGP4); (ATAGP4)	-1.94645	Down
AT4G03210	AT4G03210.1	encodes a member of xyloglucan endotransglucosylase/hydrolases (XTHs) that catalyze the cleavage and molecular grafting of xyloglucan chains function in loosening and rearrangement of the cell wall. Gene is expressed in shoot apex region, flower buds, flower stalks and internodes bearing flowers.	protein_coding	XYLOGLUCAN ENDOTRANSGLUCOSYLASE/HYDROLASE 9 (XTH9)	XYLOGLUCAN ENDOTRANSGLUCOSYLASE/HYDROLASE 9 (XTH9)	-1.95248	Down
AT5G04530	AT5G04530.1	Encodes KCS19, a member of the 3-ketoacyl-CoA synthase family involved in the biosynthesis of VLCFA (very long chain fatty acids).	protein_coding	3-KETOACYL-COA SYNTHASE 19 (KCS19)	3-KETOACYL-COA SYNTHASE 19 (KCS19)	-1.9735	Down
AT5G54160	AT5G54160.1	A caffeic acid/5-hydroxyferulic acid O-methyltransferase. Interacts with 14-4-3 proteins in yeast 2 hybrid assay. AtOMT1 (At5g54160) encodes a flavonol 3’-O-methyltransferase that is highly active towards quercetin and myricetin. The substrate specificity identifies the enzyme as flavonol 3’-methyltransferase which replaces the former annotation of the gene to encode a caffeic acid/5-hydroxyferul…	protein_coding	O-METHYLTRANSFERASE 1 (OMT1)	O-METHYLTRANSFERASE 1 (ATOMT1);O-METHYLTRANSFERASE 1 (OMT1)	-2.00535	Down
AT3G26520	AT3G26520.1	gamma tonoplast intrinsic protein 2 (TIP2). expressed throughout the plant and transcript level is increased upon NaCl or ABA treatments. NaCl stress-sensitive yeast mutant strains exhibit more resistance to salt when expressing this protein.	protein_coding	TONOPLAST INTRINSIC PROTEIN 2 (TIP2)	TONOPLAST INTRINSIC PROTEIN 2 (TIP2);SALT-STRESS INDUCIBLE TONOPLAST INTRINSIC PROTEIN (SITIP); (GAMMA-TIP2); (TIP1;2)	-2.00786	Down
AT2G22170	AT2G22170.1	Lipase/lipooxygenase, PLAT/LH2 family protein; FUNCTIONS IN: molecular_function unknown; INVOLVED IN: biological_process unknown; LOCATED IN: thylakoid, chloroplast, membrane; EXPRESSED IN: 19 plant structures; EXPRESSED DURING: 13 growth stages; CONTAINS InterPro DOMAIN/s: Lipoxygenase, LH2 (InterPro:IPR001024), Lipase/lipooxygenase, PLAT/LH2 (InterPro:IPR008976); BEST Arabidopsis thaliana prote…	protein_coding	***		-2.01224	Down
AT5G01870	AT5G01870.1	Predicted to encode a PR (pathogenesis-related) protein. Belongs to the lipid transfer protein (PR-14) family with the following members: At2g38540/LTP1, At2g38530/LTP2, At5g59320/LTP3, At5g59310/LTP4, At3g51600/LTP5, At3g08770/LTP6, At2g15050/LTP7, At2g18370/LTP8, At2g15325/LTP9, At5g01870/LTP10, At4g33355/LTP11, At3g51590/LTP12, At5g44265/LTP13, At5g62065/LTP14, At4g08530/LTP15.	protein_coding	***		-2.01481	Down
AT1G06360	AT1G06360.1	Fatty acid desaturase family protein; FUNCTIONS IN: oxidoreductase activity, oxidoreductase activity, acting on paired donors, with oxidation of a pair of donors resulting in the reduction of molecular oxygen to two molecules of water; INVOLVED IN: oxidation reduction, lipid metabolic process; CONTAINS InterPro DOMAIN/s: Fatty acid desaturase, type 1, core (InterPro:IPR015876), Fatty acid desatur…	protein_coding	***		-2.05099	Down
AT3G43720	AT3G43720.1	Bifunctional inhibitor/lipid-transfer protein/seed storage 2S albumin superfamily protein; CONTAINS InterPro DOMAIN/s: Bifunctional inhibitor/plant lipid transfer protein/seed storage (InterPro:IPR016140), Plant lipid transfer protein/seed storage/trypsin-alpha amylase inhibitor (InterPro:IPR003612); BEST Arabidopsis thaliana protein match is: Bifunctional inhibitor/lipid-transfer protein/seed st…	protein_coding	***		-2.0575	Down
AT1G03870	AT1G03870.1	fasciclin-like arabinogalactan-protein 9 (Fla9)	protein_coding	FASCICLIN-LIKE ARABINOOGALACTAN 9 (FLA9)	FASCICLIN-LIKE ARABINOOGALACTAN 9 (FLA9)	-2.05799	Down
AT5G59870	AT5G59870.1	Encodes HTA6, a histone H2A protein.	protein_coding	HISTONE H2A 6 (HTA6)	HISTONE H2A 6 (HTA6)	-2.06393	Down
AT1G55330	AT1G55330.1	Encodes a putative arabinogalactan-protein (AGP21).	protein_coding	ARABINOGALACTAN PROTEIN 21 (AGP21)	ARABINOGALACTAN PROTEIN 21 (AGP21);ARABINOGALACTAN PROTEIN 21 (AtAGP21)	-2.09384	Down
AT4G30270	AT4G30270.1	encodes a protein similar to endo xyloglucan transferase in sequence. It is also very similar to BRU1 in soybean, which is involved in brassinosteroid response.	protein_coding	XYLOGLUCAN ENDOTRANSGLUCOSYLASE/HYDROLASE 24 (XTH24)	MERISTEM-5 (MERI5B);MERISTEM 5 (MERI-5);XYLOGLUCAN ENDOTRANSGLUCOSYLASE/HYDROLASE 24 (XTH24);SENESCENCE 4 (SEN4)	-2.15193	Down
AT3G23730	AT3G23730.1	xyloglucan endotransglucosylase/hydrolase 16 (XTH16); FUNCTIONS IN: hydrolase activity, acting on glycosyl bonds, hydrolase activity, hydrolyzing O-glycosyl compounds, xyloglucan:xyloglucosyl transferase activity; INVOLVED IN: carbohydrate metabolic process, cellular glucan metabolic process; LOCATED IN: endomembrane system, cell wall, apoplast; EXPRESSED IN: 22 plant structures; EXPRESSED DURING…	protein_coding	XYLOGLUCAN ENDOTRANSGLUCOSYLASE/HYDROLASE 16 (XTH16)	XYLOGLUCAN ENDOTRANSGLUCOSYLASE/HYDROLASE 16 (XTH16)	-2.15731	Down
AT4G31500	AT4G31500.1	Encodes an oxime-metabolizing enzyme in the biosynthetic pathway of glucosinolates. Is required for phytochrome signal transduction in red light. Mutation confers auxin overproduction.	protein_coding	CYTOCHROME P450 MONOOXYGENASE 83B1 (CYP83B1)	CYTOCHROME P450 MONOOXYGENASE 83B1 (CYP83B1);SUPERROOT 2 (SUR2);RUNT 1 (RNT1);RED ELONGATED 1 (RED1);ALTERED TRYPTOPHAN REGULATION 4 (ATR4)	-2.22448	Down
AT3G16370	AT3G16370.1	GDSL-like Lipase/Acylhydrolase superfamily protein; FUNCTIONS IN: hydrolase activity, acting on ester bonds, carboxylesterase activity; INVOLVED IN: lipid metabolic process; LOCATED IN: apoplast; EXPRESSED IN: 22 plant structures; EXPRESSED DURING: 14 growth stages; CONTAINS InterPro DOMAIN/s: Lipase, GDSL (InterPro:IPR001087); BEST Arabidopsis thaliana protein match is: GDSL-like Lipase/Acylhydr…	protein_coding	***		-2.2418	Down
AT1G47400	AT1G47400.1	unknown protein; BEST Arabidopsis thaliana protein match is: unknown protein (TAIR:AT1G47395.1); Has 11 Blast hits to 11 proteins in 2 species: Archae - 0; Bacteria - 0; Metazoa - 0; Fungi - 0; Plants - 11; Viruses - 0; Other Eukaryotes - 0 (source: NCBI BLink).	protein_coding	***		-2.25045	Down
AT1G09310	AT1G09310.1	Protein of unknown function, DUF538; INVOLVED IN: biological_process unknown; LOCATED IN: apoplast; EXPRESSED IN: 22 plant structures; EXPRESSED DURING: 14 growth stages; CONTAINS InterPro DOMAIN/s: Protein of unknown function DUF538 (InterPro:IPR007493); BEST Arabidopsis thaliana protein match is: Protein of unknown function, DUF538 (TAIR:AT1G56580.1); Has 409 Blast hits to 409 proteins in 33 sp…	protein_coding	***		-2.25089	Down
AT1G56580	AT1G56580.1	Encodes SMALLER WITH VARIABLE BRANCHES (SVB), a protein with a conserved domain of unknown function (DUF538). The trichomes of the SVB mutants are smaller and exhibit branches of variable length and number.	protein_coding	SMALLER WITH VARIABLE BRANCHES (SVB)	SMALLER WITH VARIABLE BRANCHES (SVB)	-2.25109	Down
AT5G39580	AT5G39580.1	Peroxidase superfamily protein; FUNCTIONS IN: peroxidase activity, heme binding; INVOLVED IN: defense response to fungus, N-terminal protein myristoylation; LOCATED IN: endomembrane system; EXPRESSED IN: 17 plant structures; EXPRESSED DURING: 12 growth stages; CONTAINS InterPro DOMAIN/s: Haem peroxidase (InterPro:IPR010255), Plant peroxidase (InterPro:IPR000823), Haem peroxidase, plant/fungal/bac…	protein_coding	***		-2.25511	Down
AT3G22840	AT3G22840.1	Encodes an early light-inducible protein.	protein_coding	EARLY LIGHT-INDUCABLE PROTEIN (ELIP1)	EARLY LIGHT-INDUCABLE PROTEIN (ELIP1); (ELIP)	-2.26702	Down
AT5G43060	AT5G43060.1	Granulin repeat cysteine protease family protein; FUNCTIONS IN: cysteine-type peptidase activity, cysteine-type endopeptidase activity; INVOLVED IN: response to salt stress; LOCATED IN: vacuole; EXPRESSED IN: 24 plant structures; EXPRESSED DURING: 15 growth stages; CONTAINS InterPro DOMAIN/s: Peptidase C1A, papain (InterPro:IPR013128), Proteinase inhibitor I29, cathepsin propeptide (InterPro:IPR0…	protein_coding	***		-2.35228	Down
AT4G21870	AT4G21870.1	HSP20-like chaperones superfamily protein; CONTAINS InterPro DOMAIN/s: Heat shock protein Hsp20 (InterPro:IPR002068), HSP20-like chaperone (InterPro:IPR008978); BEST Arabidopsis thaliana protein match is: HSP20-like chaperones superfamily protein (TAIR:AT1G53540.1); Has 2331 Blast hits to 2331 proteins in 523 species: Archae - 47; Bacteria - 802; Metazoa - 2; Fungi - 44; Plants - 1239; Viruses - …	protein_coding	***		-2.35333	Down
AT3G13520	AT3G13520.1	Encodes a GPI-anchored arabinogalactan (AG) peptide with a short 'classical' backbone of 10 amino acids, seven of which are conserved among the 4 other Arabidopsis AG peptides. These peptides may be involved in cell signaling.	protein_coding	ARABINOGALACTAN PROTEIN 12 (AGP12)	ARABINOGALACTAN PROTEIN 12 (AGP12); (ATAGP12)	-2.37684	Down
AT5G49360	AT5G49360.1	Encodes a bifunctional {beta}-D-xylosidase/{alpha}-L-arabinofuranosidase required for pectic arabinan modification. Located in the extracellular matrix. Gene is expressed specifically in tissues undergoing secondary wall thickening. This is a member of glycosyl hydrolase family 3 and has six other closely related members.	protein_coding	BETA-XYLOSIDASE 1 (BXL1)	BETA-XYLOSIDASE 1 (BXL1);BETA-XYLOSIDASE 1 (ATBXL1)	-2.39022	Down
AT1G56430	AT1G56430.1	Encodes a protein with nicotianamine synthase activity.	protein_coding	NICOTIANAMINE SYNTHASE 4 (NAS4)	ARABIDOPSIS THALIANA NICOTIANAMINE SYNTHASE 4 (ATNAS4);NICOTIANAMINE SYNTHASE 4 (NAS4)	-2.40045	Down
AT4G01700	AT4G01700.1	Chitinase family protein; FUNCTIONS IN: chitinase activity; INVOLVED IN: carbohydrate metabolic process, cell wall macromolecule catabolic process; LOCATED IN: cell wall; EXPRESSED IN: 18 plant structures; EXPRESSED DURING: 13 growth stages; CONTAINS InterPro DOMAIN/s: Glycoside hydrolase, family 19 (InterPro:IPR016283), Glycoside hydrolase, family 19, catalytic (InterPro:IPR000726); BEST Arabido…	protein_coding	***		-2.42125	Down
AT3G48140	AT3G48140.1	B12D protein; CONTAINS InterPro DOMAIN/s: B12D (InterPro:IPR010530); BEST Arabidopsis thaliana protein match is: B12D protein (TAIR:AT3G29970.1); Has 143 Blast hits to 143 proteins in 25 species: Archae - 0; Bacteria - 0; Metazoa - 0; Fungi - 0; Plants - 143; Viruses - 0; Other Eukaryotes - 0 (source: NCBI BLink).	protein_coding	***		-2.45535	Down
AT3G46320	AT3G46320.1	Histone superfamily protein; FUNCTIONS IN: DNA binding; INVOLVED IN: chromosome organization, nucleosome assembly; LOCATED IN: nucleus, nucleosome; CONTAINS InterPro DOMAIN/s: Histone H4, conserved site (InterPro:IPR019809), Histone-fold (InterPro:IPR009072), Histone core (InterPro:IPR007125), Histone H4 (InterPro:IPR001951); BEST Arabidopsis thaliana protein match is: Histone superfamily protein…	protein_coding	***		-2.54569	Down
AT5G01040	AT5G01040.1	putative laccase, knockout mutant showed early flowering	protein_coding	LACCASE 8 (LAC8)	LACCASE 8 (LAC8)	-2.55297	Down
AT4G08950	AT4G08950.1	EXORDIUM (EXO); FUNCTIONS IN: molecular_function unknown; INVOLVED IN: response to brassinosteroid stimulus; LOCATED IN: cell wall, plant-type cell wall; EXPRESSED IN: 21 plant structures; EXPRESSED DURING: 13 growth stages; CONTAINS InterPro DOMAIN/s: Phosphate-induced protein 1 (InterPro:IPR006766); BEST Arabidopsis thaliana protein match is: Phosphate-responsive 1 family protein (TAIR:AT1G3514…	protein_coding	EXORDIUM (EXO)	EXORDIUM (EXO)	-2.61727	Down
AT1G02640	AT1G02640.1	encodes a protein similar to a beta-xylosidase located in the extracellular matrix. This is a member of glycosyl hydrolase family 3 and has six other closely related members.	protein_coding	BETA-XYLOSIDASE 2 (BXL2)	BETA-XYLOSIDASE 2 (BXL2);BETA-XYLOSIDASE 2 (ATBXL2)	-2.71943	Down
AT2G45180	AT2G45180.1	Bifunctional inhibitor/lipid-transfer protein/seed storage 2S albumin superfamily protein; FUNCTIONS IN: lipid binding; INVOLVED IN: lipid transport; LOCATED IN: chloroplast thylakoid membrane; EXPRESSED IN: 22 plant structures; EXPRESSED DURING: 13 growth stages; CONTAINS InterPro DOMAIN/s: Bifunctional inhibitor/plant lipid transfer protein/seed storage (InterPro:IPR016140), Plant lipid transfe…	protein_coding	***		-2.75054	Down
AT4G30280	AT4G30280.1	Encodes a xyloglucan endotransglucosylase/hydrolase with only only the endotransglucosylase (XET; EC 2.4.1.207) activity towards xyloglucan and non-detectable endohydrolytic (XEH; EC 3.2.1.151) activity. Expressed in the mature or basal regions of both the main and lateral roots, but not in the tip of these roots where cell division occurs.	protein_coding	XYLOGLUCAN ENDOTRANSGLUCOSYLASE/HYDROLASE 18 (XTH18)	XYLOGLUCAN ENDOTRANSGLUCOSYLASE/HYDROLASE 18 (ATXTH18);XYLOGLUCAN ENDOTRANSGLUCOSYLASE/HYDROLASE 18 (XTH18)	-3.01803	Down
AT2G30766	AT2G30766.1	unknown protein; FUNCTIONS IN: molecular_function unknown; INVOLVED IN: biological_process unknown; LOCATED IN: cellular_component unknown; Has 30201 Blast hits to 17322 proteins in 780 species: Archae - 12; Bacteria - 1396; Metazoa - 17338; Fungi - 3422; Plants - 5037; Viruses - 0; Other Eukaryotes - 2996 (source: NCBI BLink).	protein_coding	***		-3.01809	Down
AT1G47395	AT1G47395.1	unknown protein; FUNCTIONS IN: molecular_function unknown; INVOLVED IN: biological_process unknown; LOCATED IN: endomembrane system; BEST Arabidopsis thaliana protein match is: unknown protein (TAIR:AT1G47400.1); Has 9 Blast hits to 9 proteins in 2 species: Archae - 0; Bacteria - 0; Metazoa - 0; Fungi - 0; Plants - 9; Viruses - 0; Other Eukaryotes - 0 (source: NCBI BLink).	protein_coding	***		-3.09455	Down
AT5G46960	AT5G46960.1	Plant invertase/pectin methylesterase inhibitor superfamily protein; FUNCTIONS IN: enzyme inhibitor activity, pectinesterase inhibitor activity, pectinesterase activity; INVOLVED IN: biological_process unknown; LOCATED IN: endomembrane system; EXPRESSED IN: cultured cell; CONTAINS InterPro DOMAIN/s: Pectinesterase inhibitor (InterPro:IPR006501); BEST Arabidopsis thaliana protein match is: Plant i…	protein_coding	***		-3.20409	Down
