# Supplementary material for: The Re-Establishment of Desiccation Tolerance in Germinated Arabidopsis thaliana Seeds and Its Associated Transcriptome
Source: PLoS One. 2011 Dec 14;6(12):e29123. doi: 10.1371/journal.pone.0029123 (PMC3237594; doi:10.1371/journal.pone.0029123)
Supplement: Table S4 — Log2 ratios of relative transcript levels in germinated (3-mm long radicles) Medicago truncatula seeds treated for 3d in PEG -1.7MPa in relation to non-treated seeds in the same developmental stage with the respective AGI code of the closest Arabidopsis homologue. Only ratios with P-values lower or equal to 0.05 are shown [11]. (XLS) [file pone.0029123.s005.xls]

## Sheet: Sheet1
Medicago truncatula
The mapping was based on the Medicago closest homologues to Arabidopsis thaliana
ID of closest At homologue	Log2 ratio in Medicago
AT3G53040	6.7
AT2G34430	5.78
AT1G52690	5.62
AT5G44120	5.343
AT2G36640	5.207
AT4G02280	5.048
AT1G15330	5.033
AT5G07330	4.963
AT5G66780	4.735
AT1G04560	4.43
AT2G40170	4.355
AT3G22640	4.335
AT1G48130	4.095
AT5G44310	4.08
AT1G32900	3.898
AT2G28490	3.81
AT5G36100	3.68
AT1G29930	3.638
AT3G22490	3.533
AT3G47340	3.51
AT1G16670	3.388
AT4G29190	3.298
AT5G03530	3.243
AT2G39800	3.238
AT5G50720	3.19
AT3G03341	3.17
AT1G56600	3.023
AT1G03120	2.955
AT1G49320	2.83
AT5G06760	2.828
AT4G31830	2.77
AT1G67360	2.705
AT5G54770	2.643
AT1G64110	2.608
AT4G14030	2.598
AT4G16160	2.473
AT2G21490	2.395
AT3G16270	2.263
AT5G54160	2.237
AT1G51200	2.213
AT1G72860	2.18
AT3G59670	2.158
AT4G06746	2.098
AT5G42650	2.095
AT5G57390	2.07
AT5G67260	2.045
ATCG01110	2.04
AT4G23100	2.01
AT3G56880	1.97
AT4G16765	1.96
AT5G25560	1.958
AT3G46970	1.905
AT1G80160	1.9
AT1G26270	1.885
AT5G64260	1.883
AT1G60690	1.88
AT4G25580	1.873
AT5G54540	1.868
AT5G54500	1.83
AT4G35320	1.775
AT3G44100	1.77
AT1G21410	1.71
AT3G61790	1.667
AT3G22740	1.658
AT1G11840	1.658
AT2G24100	1.653
AT3G12490	1.653
AT1G62290	1.643
AT1G35720	1.63
AT4G04950	1.628
AT4G11600	1.623
AT5G66460	1.605
AT2G31980	1.603
AT4G01150	1.59
AT2G01190	1.59
AT4G28240	1.588
AT5G47390	1.585
AT3G05990	1.568
AT1G19140	1.528
AT5G47810	1.525
AT2G42560	1.515
AT4G25140	1.5
AT5G64840	1.488
AT3G12670	1.473
AT5G24470	1.463
AT4G38810	1.46
AT1G61620	1.418
AT1G11910	1.41
AT2G28800	1.393
AT4G34980	1.38
AT5G58070	1.378
AT5G66570	1.368
AT3G55610	1.358
AT4G08540	1.333
AT5G12190	1.33
AT2G29190	1.298
AT2G04350	1.298
AT4G35090	1.293
AT1G55690	1.283
AT3G13460	1.283
AT5G67480	1.26
AT5G61640	1.26
AT5G13200	1.253
AT1G18330	1.248
AT3G48550	1.248
AT4G25700	1.243
AT5G02580	1.21
AT1G20960	1.21
AT4G37260	1.193
AT4G18700	1.18
AT4G35770	1.168
AT5G60390	1.163
AT5G62520	1.155
AT2G33310	1.14
AT3G08510	1.123
AT5G64250	1.12
AT5G24810	1.117
AT3G01470	1.113
AT3G14590	1.105
AT5G13650	1.088
AT1G28560	1.085
AT3G07700	1.073
ATMG00030	1.065
AT2G20830	1.063
AT4G00355	1.063
AT2G14900	1.037
AT1G79440	1.028
AT2G27350	1.025
AT5G05000	1.023
AT1G06290	1.015
AT3G61415	1.01
AT4G04770	0.993
AT1G29350	0.988
AT5G17300	0.97
AT3G53420	0.965
AT5G27280	0.963
AT3G13990	0.955
AT5G05410	0.945
AT1G61800	0.94
AT1G79110	0.903
AT5G11090	0.893
AT3G21070	0.888
AT3G29575	0.88
AT3G21250	0.88
AT1G71960	0.873
AT3G23920	0.87
AT4G21960	0.868
AT3G24180	0.863
AT1G73960	0.85
AT5G47900	0.845
AT1G11950	0.83
AT1G21780	0.83
AT4G35860	0.823
AT4G17940	0.815
AT5G24870	0.81
AT4G35000	0.805
AT2G22670	0.798
AT1G63940	0.79
AT4G27470	0.788
AT4G02380	0.768
AT2G34460	0.765
AT5G26040	0.763
AT4G28025	0.763
AT2G44310	0.763
AT1G32640	0.748
AT3G63520	0.748
AT2G29380	0.748
AT1G24490	0.745
AT3G14260	0.708
AT4G26850	0.693
AT3G10520	0.68
AT5G62090	0.678
AT3G63490	0.675
AT5G11680	0.67
AT5G20280	0.665
AT1G08410	0.663
AT2G38280	0.658
AT5G66080	0.658
AT3G18490	0.653
AT1G48300	0.643
AT5G57110	0.637
AT2G28470	0.623
AT3G52990	0.62
AT5G62280	0.61
AT5G05840	0.61
AT4G31860	0.61
AT1G09010	0.608
AT2G23360	0.585
AT1G19530	0.58
AT4G37460	0.575
AT1G15780	0.575
AT4G00440	0.545
AT1G08970	0.543
AT1G16180	0.515
AT5G10070	0.51
AT3G10985	0.503
AT5G50380	0.48
AT4G36010	0.458
AT5G03190	0.45
AT1G48590	0.445
AT1G29395	0.435
AT1G68020	0.433
AT2G26850	0.413
AT3G10040	0.4
AT5G60170	0.387
AT3G17000	0.373
AT5G27150	0.373
AT1G27910	0.37
AT1G76490	0.37
AT5G63190	0.355
AT4G34230	0.35
AT1G23550	0.348
AT1G06040	0.34
AT5G17550	0.34
AT1G06950	0.33
AT2G35680	0.298
AT1G06690	0.283
AT1G29050	0.275
AT5G64220	0.268
AT5G49930	0.257
AT4G38060	0.247
AT2G27580	0.245
AT5G57050	0.238
AT2G22680	0.233
AT3G05880	0.223
AT4G00430	0.22
AT1G53310	0.22
AT1G02070	0.217
AT5G42270	0.213
AT2G25900	0.203
AT5G50920	0.203
AT5G61380	0.188
AT3G52880	0.173
AT5G42570	0.15
AT4G39140	0.148
AT5G01210	0.143
AT2G30520	0.143
AT1G71710	0.127
AT2G35350	0.11
AT4G29010	0.108
AT3G21510	0.107
AT2G22240	0.1
AT2G28790	0.088
AT1G14560	0.077
AT1G54100	0.043
AT4G26700	0.04
AT5G40950	0.03
AT5G13030	0.023
AT1G79150	0.02
AT4G24740	0.013
AT1G79660	0.008
AT5G63860	0.007
AT5G48300	-0.003
AT2G43540	-0.01
AT4G17260	-0.01
AT4G10960	-0.038
AT1G67480	-0.063
AT1G27760	-0.07
AT3G50300	-0.078
AT4G32650	-0.08
AT2G27210	-0.087
AT5G16550	-0.088
AT5G44670	-0.095
AT4G22120	-0.095
AT1G49720	-0.098
AT4G34630	-0.1
AT5G09850	-0.105
AT1G30110	-0.108
AT2G12400	-0.118
AT1G27930	-0.128
AT1G64390	-0.138
AT4G36730	-0.143
AT4G37850	-0.143
AT5G01090	-0.147
AT4G17080	-0.15
AT4G04610	-0.15
AT1G05010	-0.16
AT5G06480	-0.165
AT5G06440	-0.167
AT5G65550	-0.173
AT3G05975	-0.183
AT2G30600	-0.19
AT4G37890	-0.19
AT2G23810	-0.213
AT4G15480	-0.217
AT3G48690	-0.218
AT4G31550	-0.22
AT2G25490	-0.223
AT4G27900	-0.238
AT4G32480	-0.25
AT4G15560	-0.255
AT4G28650	-0.265
AT1G75900	-0.28
AT2G03890	-0.31
AT4G32850	-0.315
AT1G47380	-0.32
AT1G51400	-0.32
AT1G70100	-0.33
AT3G27325	-0.333
AT1G78130	-0.335
AT3G02750	-0.338
AT5G13000	-0.34
AT3G26618	-0.34
AT1G66200	-0.343
AT3G05200	-0.357
AT5G23210	-0.373
AT5G59910	-0.375
AT3G10190	-0.38
AT2G23790	-0.39
AT3G09470	-0.403
AT1G77120	-0.405
AT2G15490	-0.413
AT3G05890	-0.418
AT3G45640	-0.44
AT1G65320	-0.443
AT5G62980	-0.453
AT2G40620	-0.457
AT1G19360	-0.468
AT3G14870	-0.47
AT5G46170	-0.473
AT4G15550	-0.478
AT5G20165	-0.48
AT1G78240	-0.485
AT5G65470	-0.488
AT1G32100	-0.498
AT1G77380	-0.505
AT5G01600	-0.505
AT2G31390	-0.508
AT4G27430	-0.523
AT2G14520	-0.535
AT1G22370	-0.537
AT2G16460	-0.538
ATCG01310	-0.55
AT1G13210	-0.555
AT3G11590	-0.563
AT1G17860	-0.563
AT3G14050	-0.573
AT1G53380	-0.583
AT2G32950	-0.59
AT1G66150	-0.593
AT2G02790	-0.593
AT4G24000	-0.597
AT5G64080	-0.603
AT3G08730	-0.608
AT1G17840	-0.618
AT1G36160	-0.633
AT2G18160	-0.635
AT5G17640	-0.64
AT5G14120	-0.643
AT5G51050	-0.65
AT1G70780	-0.658
AT2G25180	-0.665
AT5G26670	-0.685
AT2G44480	-0.715
AT3G13320	-0.718
AT1G08500	-0.72
AT5G23420	-0.727
AT4G17615	-0.73
AT1G29790	-0.73
AT2G44280	-0.735
AT1G06980	-0.737
AT3G61440	-0.74
AT1G20190	-0.743
AT3G46510	-0.76
AT1G27290	-0.763
AT1G54690	-0.77
AT5G65360	-0.77
AT5G65930	-0.78
AT1G53570	-0.785
AT2G37040	-0.805
AT5G15650	-0.805
AT1G18650	-0.833
AT3G51240	-0.843
AT3G25520	-0.843
AT1G78020	-0.847
AT4G36860	-0.858
AT5G43940	-0.858
AT3G19960	-0.863
AT5G41870	-0.868
AT3G11210	-0.87
AT1G11260	-0.873
AT5G09330	-0.873
AT1G22710	-0.873
AT5G21990	-0.88
AT5G41040	-0.88
AT4G30210	-0.893
AT2G40116	-0.897
AT3G27060	-0.903
AT4G33070	-0.905
AT1G72430	-0.913
AT2G39130	-0.913
AT1G31730	-0.915
AT5G15140	-0.925
AT3G17180	-0.93
AT2G17975	-0.933
AT5G17060	-0.945
AT2G38310	-0.947
AT2G42840	-0.947
AT5G56030	-0.95
AT1G17890	-0.963
AT4G05320	-0.988
AT1G01060	-0.995
AT2G37940	-1.003
AT2G21390	-1.005
AT3G19130	-1.015
AT1G53840	-1.02
AT3G22200	-1.025
AT2G34500	-1.027
AT5G01710	-1.038
AT3G11320	-1.04
AT2G36320	-1.043
AT2G21330	-1.045
AT5G53460	-1.057
AT1G13020	-1.06
AT5G03040	-1.067
AT5G53310	-1.07
AT3G18830	-1.098
AT5G13640	-1.1
AT5G67230	-1.103
AT1G17720	-1.115
AT5G02230	-1.117
AT4G35160	-1.128
AT1G29890	-1.13
AT5G66920	-1.143
AT4G10570	-1.145
AT1G71020	-1.148
AT2G35470	-1.157
AT5G55850	-1.158
AT1G47640	-1.168
AT1G10780	-1.168
AT5G09590	-1.17
AT2G03500	-1.173
AT3G63430	-1.173
AT4G14750	-1.175
AT1G30825	-1.175
AT1G78950	-1.183
AT5G48020	-1.193
AT1G77750	-1.205
AT1G14520	-1.215
AT5G35570	-1.217
AT1G70890	-1.217
AT2G38380	-1.218
AT3G24120	-1.223
AT5G52060	-1.223
AT2G37550	-1.243
AT5G52560	-1.265
AT2G26640	-1.28
AT5G59810	-1.3
AT2G05790	-1.303
AT5G66170	-1.305
AT3G24200	-1.31
AT3G55430	-1.313
AT2G18193	-1.32
AT1G72480	-1.325
AT4G32272	-1.327
AT4G33580	-1.328
AT2G25800	-1.338
AT1G05170	-1.343
AT2G25220	-1.353
AT2G22125	-1.355
AT2G28550	-1.363
AT5G18650	-1.363
AT1G31910	-1.365
AT5G58320	-1.373
AT5G28540	-1.38
AT5G19450	-1.39
AT3G62150	-1.393
AT1G59610	-1.393
AT5G56350	-1.395
AT2G43790	-1.405
AT1G77810	-1.407
AT4G02500	-1.413
AT1G47740	-1.413
AT3G17440	-1.438
AT3G01120	-1.453
AT5G66210	-1.453
AT4G24820	-1.46
AT4G02060	-1.463
AT1G52760	-1.47
AT2G20120	-1.47
AT3G25040	-1.47
AT1G10740	-1.477
AT1G58110	-1.478
AT5G17540	-1.483
AT1G05805	-1.49
AT1G06780	-1.49
AT1G22770	-1.508
AT4G34590	-1.51
AT4G24190	-1.51
AT2G22590	-1.513
AT5G08020	-1.513
AT5G05340	-1.518
AT1G57720	-1.52
AT1G27600	-1.523
AT1G07790	-1.525
AT5G46910	-1.53
AT5G02270	-1.533
AT3G02350	-1.543
AT5G63810	-1.548
AT5G64130	-1.555
AT1G48600	-1.555
AT1G30620	-1.555
AT4G18260	-1.573
AT5G42020	-1.59
AT3G46550	-1.59
AT2G34590	-1.595
AT1G69780	-1.595
AT3G46290	-1.597
AT2G22750	-1.605
AT1G75680	-1.613
AT1G29670	-1.615
AT5G56170	-1.615
AT3G08910	-1.615
AT1G19835	-1.62
AT3G07340	-1.627
AT3G02780	-1.628
AT5G57330	-1.635
AT4G01070	-1.64
AT1G11090	-1.645
AT4G16780	-1.65
AT3G07770	-1.657
AT1G15960	-1.658
AT5G02500	-1.663
AT4G38400	-1.663
AT3G48140	-1.667
AT3G44330	-1.675
AT5G23810	-1.683
AT4G33000	-1.688
AT3G14310	-1.688
AT1G29470	-1.693
AT4G34640	-1.703
AT3G58500	-1.705
AT5G61240	-1.708
AT2G35610	-1.713
AT2G40730	-1.718
AT2G43160	-1.723
AT4G08520	-1.728
AT2G32720	-1.73
AT3G63130	-1.745
AT1G78780	-1.745
AT5G55730	-1.748
AT4G19120	-1.753
AT1G21880	-1.758
AT3G56120	-1.76
AT4G18060	-1.77
AT3G43190	-1.775
AT3G21690	-1.775
AT4G22330	-1.777
AT2G44160	-1.778
AT4G10040	-1.778
AT3G03070	-1.778
AT1G76880	-1.78
AT2G35620	-1.787
AT2G35780	-1.8
AT5G33320	-1.805
AT1G66340	-1.807
AT5G03290	-1.813
AT1G63220	-1.815
AT4G22010	-1.815
AT5G23940	-1.818
AT5G67070	-1.823
AT3G61130	-1.825
AT4G32000	-1.828
AT4G00710	-1.845
AT4G32640	-1.847
AT5G60920	-1.855
AT1G54920	-1.857
AT1G09250	-1.858
AT1G42480	-1.86
AT2G05920	-1.878
AT2G20130	-1.88
AT3G58780	-1.88
AT3G12610	-1.88
AT5G61250	-1.883
AT4G16060	-1.883
AT1G72230	-1.885
AT3G10660	-1.885
AT3G60600	-1.89
AT1G76550	-1.893
AT2G16660	-1.9
AT4G01330	-1.903
AT2G32240	-1.91
AT4G23630	-1.91
AT5G48230	-1.913
AT5G15870	-1.923
AT1G68000	-1.933
AT2G30860	-1.937
AT1G30630	-1.943
AT1G01540	-1.95
AT2G23630	-1.96
AT1G15520	-1.963
AT1G10290	-1.98
AT5G06860	-1.987
AT3G07810	-1.998
AT1G76690	-2.003
AT1G58440	-2.01
AT4G39660	-2.01
AT5G46290	-2.013
AT1G09645	-2.02
AT5G64030	-2.025
AT1G34020	-2.033
AT3G02230	-2.033
AT5G07830	-2.038
AT1G11680	-2.04
AT4G23740	-2.043
AT3G06770	-2.043
AT1G78570	-2.045
AT1G20050	-2.045
AT1G52190	-2.048
AT3G28180	-2.05
AT3G09270	-2.053
AT5G44370	-2.07
AT4G14420	-2.073
AT3G57040	-2.073
AT5G18280	-2.073
AT2G39750	-2.093
AT3G57550	-2.093
AT4G10840	-2.105
AT4G38510	-2.115
AT1G09580	-2.123
AT5G19760	-2.125
AT1G65840	-2.128
AT5G23250	-2.133
AT1G22530	-2.145
AT1G20330	-2.15
AT1G26480	-2.15
AT3G43720	-2.153
AT5G13930	-2.168
AT5G16390	-2.17
AT3G24100	-2.188
AT5G14790	-2.2
AT5G27450	-2.21
AT3G23820	-2.215
AT4G13930	-2.22
AT3G59360	-2.223
AT2G17380	-2.238
AT4G09160	-2.245
AT5G48560	-2.248
AT4G34490	-2.248
AT2G36290	-2.253
AT3G60270	-2.255
AT1G17745	-2.26
AT4G01850	-2.26
AT1G04680	-2.27
AT2G15240	-2.273
AT1G12740	-2.277
AT1G78150	-2.288
AT1G55020	-2.293
AT3G16520	-2.308
AT5G45550	-2.308
AT4G30170	-2.308
AT2G45140	-2.318
AT5G13710	-2.325
AT5G35200	-2.333
AT4G04930	-2.34
AT4G34720	-2.36
AT2G43030	-2.365
AT1G64980	-2.38
AT1G59950	-2.38
AT5G23860	-2.39
AT4G09810	-2.393
AT1G61100	-2.395
AT1G04980	-2.395
AT3G06650	-2.395
AT3G07990	-2.398
AT5G49360	-2.425
AT4G27720	-2.458
AT5G02100	-2.463
AT1G76160	-2.49
AT1G26850	-2.503
AT3G55120	-2.507
AT1G12500	-2.52
AT3G62600	-2.52
AT2G40610	-2.575
AT4G11820	-2.578
AT2G26710	-2.585
AT1G55740	-2.6
AT1G14830	-2.605
AT4G35260	-2.613
AT5G67500	-2.633
AT5G15350	-2.655
AT4G37160	-2.663
AT2G30970	-2.69
AT1G03905	-2.708
AT5G22580	-2.708
AT1G64640	-2.713
AT1G75390	-2.735
AT1G15690	-2.738
AT5G10840	-2.753
AT5G64740	-2.823
AT3G12110	-2.833
AT2G42380	-2.833
AT1G11545	-2.833
AT1G62790	-2.838
AT5G20250	-2.838
AT3G09300	-2.845
AT2G04780	-2.883
AT3G14690	-2.89
AT5G13870	-2.917
AT5G26667	-2.928
AT4G12420	-3.01
AT3G08900	-3.035
AT3G28690	-3.04
AT2G42570	-3.055
AT2G29420	-3.063
AT1G70090	-3.088
AT1G03870	-3.093
AT2G28680	-3.095
AT4G03210	-3.11
AT1G60810	-3.113
AT5G52882	-3.125
AT4G14360	-3.143
AT1G04430	-3.165
AT5G62700	-3.21
AT4G16260	-3.215
AT5G64570	-3.288
AT5G09810	-3.335
AT4G20260	-3.345
AT5G47770	-3.368
AT5G67400	-3.383
AT5G67150	-3.427
AT3G16240	-3.457
AT2G03350	-3.583
AT5G60530	-3.627
AT2G36880	-3.655
AT2G25810	-3.78
AT3G59480	-3.818
AT1G75780	-3.868
AT4G12730	-3.883
AT2G45180	-3.975
AT4G23400	-4.357
AT1G60060	-5.19
AT1G77330	-5.258
AT5G21105	-5.335
